# Supplementary material for: Manipulating the Light Systemic Signal HY5 Greatly Improve Fruit Quality in Tomato
Source: Adv Sci (Weinh). 2025 Apr 11;12(23):2500110. doi: 10.1002/advs.202500110 (PMC12199398; doi:10.1002/advs.202500110)
Supplement: Supplementary file 2 — Supplementary Table S7 [file ADVS-12-2500110-s001.xlsx]

## Sheet: Sheet1
Supplementary Table 7. Differentially expressed genes in the fruits of WT and hy5 mutant at 40 DPA.
Gene ID	WT/hy5		Gene chr	Gene start	Gene end	Gene strand	Gene description
	log2FoldChange	P-adj
novel.1041	-5.55598	0.0137231	3	45	2178	-	- && sp|Q9M2A0|PMA8_ARATH ATPase 8, plasma membrane-type OS=Arabidopsis thaliana OX=3702 GN=AHA8 PE=3 SV=1 && -
novel.108	1.28299	0.0379894	1	94863943	94867156	-	- && sp|Q9LQ68|GH34_ARATH Indole-3-acetic acid-amido synthetase GH3.4 OS=Arabidopsis thaliana OX=3702 GN=GH3.4 PE=1 SV=1 && -
novel.121	-1.63753	0.0194502	10	14102568	14135683	+	- && sp|Q99315|YG31B_YEAST Transposon Ty3-G Gag-Pol polyprotein OS=Saccharomyces cerevisiae (strain ATCC 204508 / S288c) OX=559292 GN=TY3B-G PE=1 SV=3 && -
novel.143	1.25548	0.0261292	10	51242811	51248163	+
novel.144	-2.48411	0.00764528	10	53534968	53542567	+
novel.146	-1.86133	0.0277239	10	57386837	57392840	+
novel.160	3.1083	5.98769e-05	10	9454501	9458698	-
novel.179	-5.68959	0.041765	10	41689127	41690266	-
novel.187	-2.46168	8.02965e-09	10	50269492	50271374	-
novel.260	-3.56213	7.33168e-09	11	33030865	33037430	-
novel.271	-1.8849	0.0250271	12	4734937	4741637	+	- && sp|P27502|POL_RTBVP Polyprotein P3 OS=Rice tungro bacilliform virus (isolate Philippines) OX=10655 PE=1 SV=1 && -
novel.289	-5.30185	4.01487e-05	12	46295096	46296727	+
novel.292	-6.06647	0.00695801	12	51061479	51075466	+
novel.306	2.49445	0.00398808	12	66088826	66089218	+
novel.331	3.61191	0.0472187	12	56486439	56488216	-	- && - && PF04434:SWIM zinc finger
novel.349	4.5057	0.00125561	2	18046684	18051799	+	- && sp|Q6XKE6|POLG_PVCV2 Genome polyprotein OS=Petunia vein clearing virus (isolate Hohn) OX=492095 PE=3 SV=1 && -
novel.368	-9.9739	1.66306e-12	2	35040155	35043415	+
novel.369	-6.07726	0.0165873	2	35538023	35544048	+
novel.375	2.92394	0.0307876	2	41082769	41086117	+	- && sp|P07370|CB2B_SOLLC Chlorophyll a-b binding protein 1B, chloroplastic OS=Solanum lycopersicum OX=4081 GN=CAB1B PE=3 SV=1 && -
novel.383	-4.53103	3.85457e-05	2	55315159	55317605	+
novel.406	3.29671	0.0351534	2	41080344	41083786	-	- && sp|P07370|CB2B_SOLLC Chlorophyll a-b binding protein 1B, chloroplastic OS=Solanum lycopersicum OX=4081 GN=CAB1B PE=3 SV=1 && -
novel.417	-1.48066	0.0131197	3	4460377	4464586	+
novel.425	-3.00434	2.59221e-06	3	23858881	23863974	+
novel.44	-4.5178	2.90653e-20	1	78956555	78962831	+	- && sp|Q99315|YG31B_YEAST Transposon Ty3-G Gag-Pol polyprotein OS=Saccharomyces cerevisiae (strain ATCC 204508 / S288c) OX=559292 GN=TY3B-G PE=1 SV=3 && -
novel.442	6.55338	0.0017004	3	51192559	51195543	+
novel.446	-6.30846	0.00699623	3	55284015	55284964	+
novel.450	-1.96703	0.000439466	3	61466805	61471457	+
novel.47	6.9239	0.000751081	1	88527938	88528658	+
novel.470	-7.18794	0.00044159	3	36398354	36430294	-
novel.52	-1.4206	0.0280406	1	5123478	5129287	-	- && sp|P10978|POLX_TOBAC Retrovirus-related Pol polyprotein from transposon TNT 1-94 OS=Nicotiana tabacum OX=4097 PE=2 SV=1 && PF00665:Integrase core domain
novel.530	-1.38537	0.00124321	4	18796403	18805126	-
novel.542	8.288	5.47652e-08	4	42528342	42537411	-
novel.555	-3.24666	0.0342121	5	4761364	4762013	+
novel.568	-8.46558	1.22803e-05	5	26710779	26713262	+
novel.605	-1.79545	0.00112429	5	14562432	14569786	-
novel.613	-4.98693	3.25171e-05	5	27109604	27119606	-
novel.631	1.6869	0.0079785	5	57685828	57692897	-	- && sp|Q94HW2|POLR1_ARATH Retrovirus-related Pol polyprotein from transposon RE1 OS=Arabidopsis thaliana OX=3702 GN=RE1 PE=2 SV=1 && -
novel.634	-2.3423	0.0426605	5	60769962	60773325	-
novel.650	-2.89153	0.00364749	6	32744990	32746875	+
novel.670	1.94591	0.000573988	6	48864673	48866105	+
novel.675	-3.92876	1.33485e-05	6	1936947	1940540	-
novel.686	1.70423	0.0169202	6	23371355	23372704	-
novel.692	-5.84617	0.0019191	6	32914018	32915466	-
novel.706	-3.4331	7.03659e-05	7	18333773	18343810	+
novel.722	1.1516	0.00596928	7	52431141	52434638	+
novel.724	-1.59098	0.0262222	7	54109861	54111731	+	- && - && PF02902:Ulp1 protease family, C-terminal catalytic domain
novel.727	3.7911	1.66358e-06	7	55787497	55793870	+
novel.747	-1.48274	0.0135163	7	6693101	6693915	-
novel.769	-2.73922	0.00226208	7	41002861	41009216	-
novel.772	1.35526	0.00992805	7	48304291	48350613	-
novel.777	-1.70871	0.0335604	7	55999701	56002172	-
novel.803	-1.81743	0.000461486	8	33930386	33932240	+
novel.836	1.10526	0.0314772	8	11423084	11425811	-
novel.84	-6.52724	0.0179204	1	65568071	65574629	-
novel.844	-1.6381	4.00675e-06	8	28744404	28749219	-
novel.85	-4.94155	0.0189803	1	65971228	65974567	-
novel.867	-3.6903	0.0243734	9	12391421	12392398	+
novel.868	-1.70678	0.0101886	9	13494458	13505611	+
novel.892	1.70684	0.000494106	9	55044506	55046977	+
novel.902	2.09606	0.0411783	9	66699215	66703872	+
novel.91	-6.72658	0.00165174	1	70259745	70261979	-
novel.921	-1.77094	0.0102527	9	31785337	31787736	-
novel.925	-1.8034	0.0095769	9	47762777	47767297	-
novel.939	2.07888	0.00882558	3	1151544	1152901	+
novel.94	-4.53914	0.0109565	1	70619675	70621727	-
novel.941	1.55459	0.00685185	3	1143565	1151363	-
novel.945	-1.33432	0.00410898	3	102972	123272	+
novel.95	-8.08034	5.97927e-05	1	70757685	70760030	-
Solyc01g005160_3	-6.22497	2.90653e-20	1	137971	139251	+	NA && sp|Q5PNY6|PUB21_ARATH U-box domain-containing protein 21 OS=Arabidopsis thaliana OX=3702 GN=PUB21 PE=2 SV=1 && PF04564:U-box domain
Solyc01g005470_3	-3.43572	0.000931928	1	322539	324960	-	NA && sp|Q9LQU4|PCR2_ARATH Protein PLANT CADMIUM RESISTANCE 2 OS=Arabidopsis thaliana OX=3702 GN=PCR2 PE=1 SV=1 && PF04749:PLAC8 family
Solyc01g005510_3	-5.91107	0.0352554	1	347207	348880	-	NA && sp|P29162|ASOL_TOBAC L-ascorbate oxidase homolog OS=Nicotiana tabacum OX=4097 PE=2 SV=1 && PF07732:Multicopper oxidase|PF00394:Multicopper oxidase|PF07731:Multicopper oxidase
Solyc01g005755_1	-2.14915	0.0442824	1	496501	499119	+	NA && sp|Q40235|CF9_SOLPI Receptor-like protein Cf-9 OS=Solanum pimpinellifolium OX=4084 GN=CF-9 PE=1 SV=1 && PF08263:Leucine rich repeat N-terminal domain|PF13855:Leucine rich repeat
Solyc01g006170_3	-1.42477	0.00194224	1	808930	811277	-	NA && sp|Q9LUJ5|EBP2_ARATH Probable rRNA-processing protein EBP2 homolog OS=Arabidopsis thaliana OX=3702 GN=EBP2 PE=1 SV=1 && PF05890:Eukaryotic rRNA processing protein EBP2
Solyc01g006180_3	-1.19167	0.0294855	1	812230	818879	-	NA && sp|Q8W4I6|BPG2_ARATH GTP-binding protein BRASSINAZOLE INSENSITIVE PALE GREEN 2, chloroplastic OS=Arabidopsis thaliana OX=3702 GN=BPG2 PE=1 SV=1 && PF01926:50S ribosome-binding GTPase
Solyc01g006290_3	-1.9588	0.00890513	1	884367	886987	+	NA && sp|P11965|PERX_TOBAC Lignin-forming anionic peroxidase OS=Nicotiana tabacum OX=4097 PE=2 SV=1 && PF00141:Peroxidase
Solyc01g006530_2	-2.01545	0.00520877	1	1099091	1106640	+	NA && sp|Q0JEU6|LERK3_ORYSJ G-type lectin S-receptor-like serine/threonine-protein kinase LECRK3 OS=Oryza sativa subsp. japonica OX=39947 GN=LECRK3 PE=3 SV=2 && PF01453:D-mannose binding lectin|PF00069:Protein kinase domain
Solyc01g006545_1	-3.3565	0.00100742	1	1124145	1126682	-	NA && sp|O49879|CF0_SOLLC Receptor-like protein Cf-9 homolog OS=Solanum lycopersicum OX=4081 GN=HCR9-0 PE=2 SV=2 && PF08263:Leucine rich repeat N-terminal domain|PF13855:Leucine rich repeat
Solyc01g006930_3	-2.2229	0.00358113	1	1503975	1510963	+	NA && sp|Q8LFU0|NFYAA_ARATH Nuclear transcription factor Y subunit A-10 OS=Arabidopsis thaliana OX=3702 GN=NFYA10 PE=2 SV=2 && PF02045:CCAAT-binding transcription factor (CBF-B/NF-YA) subunit B
Solyc01g006950_3	-4.44432	0.0185632	1	1515155	1517487	-	NA && sp|Q9ZSD4|SY121_ARATH Syntaxin-121 OS=Arabidopsis thaliana OX=3702 GN=SYP121 PE=1 SV=1 && PF00804:Syntaxin|PF05739:SNARE domain
Solyc01g007010_3	-5.4465	4.6565e-05	1	1567452	1572335	+	NA && sp|Q9SVC6|PUB22_ARATH E3 ubiquitin-protein ligase PUB22 OS=Arabidopsis thaliana OX=3702 GN=PUB22 PE=1 SV=1 && PF04564:U-box domain
Solyc01g007020_3	-8.66752	1.38073e-12	1	1576500	1577252	-	NA && sp|Q9SVC6|PUB22_ARATH E3 ubiquitin-protein ligase PUB22 OS=Arabidopsis thaliana OX=3702 GN=PUB22 PE=1 SV=1 && -
Solyc01g007030_3	-5.24485	4.23982e-06	1	1582086	1582763	-	NA && sp|Q9SVC6|PUB22_ARATH E3 ubiquitin-protein ligase PUB22 OS=Arabidopsis thaliana OX=3702 GN=PUB22 PE=1 SV=1 && -
Solyc01g007040_3	-5.63507	4.02009e-08	1	1582775	1583263	-	NA && sp|Q9SVC6|PUB22_ARATH E3 ubiquitin-protein ligase PUB22 OS=Arabidopsis thaliana OX=3702 GN=PUB22 PE=1 SV=1 && PF04564:U-box domain
Solyc01g007100_3	-2.67343	0.00569053	1	1652593	1657440	-	NA && sp|Q6DW74|DGDG1_LOTJA Digalactosyldiacylglycerol synthase 1, chloroplastic OS=Lotus japonicus OX=34305 GN=DGD1 PE=2 SV=1 && PF00534:Glycosyl transferases group 1
Solyc01g007870_3	-3.84862	0.0391884	1	1967558	1968452	-	NA && sp|Q9SRN4|GIR2_ARATH Protein GL2-INTERACTING REPRESSOR 2 OS=Arabidopsis thaliana OX=3702 GN=GIR2 PE=1 SV=1 && -
Solyc01g008440_3	-1.98891	0.0191257	1	2457096	2463776	+	NA && sp|Q42438|CDPK8_ARATH Calcium-dependent protein kinase 8 OS=Arabidopsis thaliana OX=3702 GN=CPK8 PE=1 SV=1 && PF00069:Protein kinase domain|PF13499:EF-hand domain pair
Solyc01g008510_3	2.58586	0.00255401	1	2552949	2553296	+	NA && - && -
Solyc01g008790_3	1.87241	0.029688	1	2760221	2768519	+	NA && sp|O81020|NPC2_ARATH Non-specific phospholipase C2 OS=Arabidopsis thaliana OX=3702 GN=NPC2 PE=2 SV=1 && PF04185:Phosphoesterase family
Solyc01g008830_2	1.46157	0.0396081	1	2788577	2797403	+	NA && sp|Q40588|ASO_TOBAC L-ascorbate oxidase OS=Nicotiana tabacum OX=4097 GN=AAO PE=2 SV=1 && PF00394:Multicopper oxidase|PF07732:Multicopper oxidase|PF07731:Multicopper oxidase
Solyc01g009680_3	-4.03867	0.00366183	1	3901629	3909063	+	NA && sp|O24370|LOX21_SOLTU Linoleate 13S-lipoxygenase 2-1, chloroplastic OS=Solanum tuberosum OX=4113 GN=LOX2.1 PE=1 SV=1 && PF00305:Lipoxygenase|PF08263:Leucine rich repeat N-terminal domain|PF13855:Leucine rich repeat
Solyc01g009690_2	-4.68882	0.000738546	1	3906466	3915149	-	NA && sp|O49879|CF0_SOLLC Receptor-like protein Cf-9 homolog OS=Solanum lycopersicum OX=4081 GN=HCR9-0 PE=2 SV=2 && PF08263:Leucine rich repeat N-terminal domain|PF13855:Leucine rich repeat
Solyc01g009810_3	-4.50415	0.000322355	1	4185117	4189144	+	NA && sp|Q8H6W9|LRR1_CAPAN Leucine-rich repeat protein 1 OS=Capsicum annuum OX=4072 GN=LRR1 PE=1 SV=2 && PF08263:Leucine rich repeat N-terminal domain|PF13855:Leucine rich repeat
Solyc01g010160_3	-3.92689	0.0489397	1	4884570	4885380	-	NA && sp|Q8L7J2|BGL06_ORYSJ Beta-glucosidase 6 OS=Oryza sativa subsp. japonica OX=39947 GN=BGLU6 PE=1 SV=1 && -
Solyc01g010165_1	-5.09269	0.00110722	1	4886603	4888502	+	NA && - && PF13976:GAG-pre-integrase domain
Solyc01g010170_2	-2.66142	0.0395627	1	4890235	4903656	-	NA && sp|Q9FZE0|BGL40_ARATH Beta-glucosidase 40 OS=Arabidopsis thaliana OX=3702 GN=BGLU40 PE=2 SV=1 && -
Solyc01g010660_3	-1.38274	0.00083932	1	5617546	5624172	+	NA && sp|O49840|PBL3_ARATH Probable serine/threonine-protein kinase PBL3 OS=Arabidopsis thaliana OX=3702 GN=PBL3 PE=1 SV=1 && PF07714:Protein tyrosine kinase
Solyc01g014840_3	-3.47344	8.70158e-15	1	15504164	15510115	-	NA && sp|A0A290U7C4|ROQ1_NICBE Disease resistance protein Roq1 OS=Nicotiana benthamiana OX=4100 GN=ROQ1 PE=1 SV=1 && PF01582:TIR domain|PF00931:NB-ARC domain
Solyc01g020285_1	-5.23444	0.0154726	1	28554749	28564040	-	NA && sp|Q49KT9|YCF68_EUCGG Uncharacterized protein ycf68 OS=Eucalyptus globulus subsp. globulus OX=71271 GN=ycf68-1 PE=3 SV=1 && -
Solyc01g049770_3	1.35291	0.0195304	1	46290759	46291246	+	NA && - && -
Solyc01g056990_3	2.05121	0.0429688	1	57860292	57873717	+	NA && - && -
Solyc01g057000_3	1.18437	0.0241778	1	57890470	57892714	+	NA && sp|Q8LGG8|USPAL_ARATH Universal stress protein A-like protein OS=Arabidopsis thaliana OX=3702 GN=At3g01520 PE=1 SV=2 && PF00582:Universal stress protein family
Solyc01g058720_3	-2.51998	0.043843	1	67909933	67920333	-	NA && sp|Q9FDX6|CP1_ARATH Calcium-binding protein CP1 OS=Arabidopsis thaliana OX=3702 GN=CP1 PE=2 SV=1 && PF13499:EF-hand domain pair
Solyc01g065690_3	1.53079	0.00477542	1	72092529	72095230	-	NA && sp|O65657|HIP23_ARATH Heavy metal-associated isoprenylated plant protein 23 OS=Arabidopsis thaliana OX=3702 GN=HIPP23 PE=1 SV=1 && PF00403:Heavy-metal-associated domain
Solyc01g066453_1	2.10489	0.0325055	1	74230545	74231264	+	NA && sp|Q6Q2C2|HYES_PIG Bifunctional epoxide hydrolase 2 OS=Sus scrofa OX=9823 GN=EPHX2 PE=2 SV=1 && PF00561:alpha/beta hydrolase fold
Solyc01g066570_3	1.53176	0.00042479	1	74452953	74454340	+	NA && sp|Q9FH22|FLZ15_ARATH FCS-Like Zinc finger 15 OS=Arabidopsis thaliana OX=3702 GN=FLZ15 PE=1 SV=1 && PF04570:zinc-finger of the FCS-type, C2-C2
Solyc01g066720_3	1.00972	0.0374023	1	74686904	74689353	-	NA && - && PF04588:Hypoxia induced protein conserved region
Solyc01g066790_1	-7.75971	5.1688e-05	1	74790174	74790368	-	NA && - && -
Solyc01g066880_3	1.4215	0.037643	1	74935808	74937288	-	NA && sp|Q84J88|HIP36_ARATH Heavy metal-associated isoprenylated plant protein 36 OS=Arabidopsis thaliana OX=3702 GN=HIPP36 PE=1 SV=1 && PF00403:Heavy-metal-associated domain
Solyc01g067020_3	-1.34723	0.0439778	1	75167847	75172116	-	NA && sp|Q9LP77|Y1848_ARATH Probable inactive receptor kinase At1g48480 OS=Arabidopsis thaliana OX=3702 GN=RKL1 PE=1 SV=1 && PF00069:Protein kinase domain|PF08263:Leucine rich repeat N-terminal domain|PF13855:Leucine rich repeat
Solyc01g067460_2	3.57265	0.000751081	1	75968845	75974052	+	NA && sp|O23421|GRXS3_ARATH Monothiol glutaredoxin-S3 OS=Arabidopsis thaliana OX=3702 GN=GRXS3 PE=3 SV=1 && PF00462:Glutaredoxin
Solyc01g068140_3	-2.04355	0.0139263	1	77059768	77062625	+	NA && sp|Q5JNT2|AT4_ORYSJ Acyl transferase 4 OS=Oryza sativa subsp. japonica OX=39947 GN=AT4 PE=1 SV=1 && PF02458:Transferase family
Solyc01g068490_3	-1.55936	0.0468949	1	77547922	77551022	+	NA && - && PF05804:Kinesin-associated protein (KAP)
Solyc01g068590_3	1.11828	0.0454021	1	77610872	77650097	+	NA && sp|Q8JHZ8|PALD_CHICK Paladin OS=Gallus gallus OX=9031 GN=PALD1 PE=2 SV=2 && PF13419:Haloacid dehalogenase-like hydrolase|PF14566:Inositol hexakisphosphate|PF03364:Polyketide cyclase / dehydrase and lipid transport
Solyc01g068640_3	-1.01604	0.0405371	1	77653961	77665075	+	NA && sp|Q9SBB2|ABC1_ARATH Protein ABC transporter 1, mitochondrial OS=Arabidopsis thaliana OX=3702 GN=ABC1 PE=2 SV=1 && PF03109:ABC1 family
Solyc01g073820_3	-5.8535	4.48468e-05	1	81057583	81058530	-	NA && - && PF03107:C1 domain
Solyc01g073890_3	-4.71875	2.90932e-11	1	81096088	81104284	+	NA && - && PF03107:C1 domain
Solyc01g079200_3	-4.90734	2.24039e-07	1	78143255	78146506	-	NA && sp|Q9XHM5|G2OX2_PEA Gibberellin 2-beta-dioxygenase 2 OS=Pisum sativum OX=3888 GN=GA2OX2 PE=2 SV=1 && PF14226:non-haem dioxygenase in morphine synthesis N-terminal|PF03171:2OG-Fe(II) oxygenase superfamily
Solyc01g079600_3	-2.21767	7.75237e-08	1	78563878	78568218	-	NA && sp|F4HXL0|PLIP2_ARATH Phospholipase A1 PLIP2, chloroplastic OS=Arabidopsis thaliana OX=3702 GN=PLIP2 PE=1 SV=1 && PF01764:Lipase (class 3)
Solyc01g079670_2	-4.17453	2.20537e-08	1	78650454	78651137	-	NA && - && PF05553:Cotton fibre expressed protein
Solyc01g079880_3	1.5931	0.0123006	1	78883463	78887702	-	NA && sp|P24805|TSJT1_TOBAC Stem-specific protein TSJT1 OS=Nicotiana tabacum OX=4097 GN=TSJT1 PE=2 SV=1 && PF12481:Aluminium induced protein
Solyc01g079940_3	3.06975	0.000370231	1	78950261	78952701	-	NA && sp|P0DO21|GIP2_NICBE Probable aspartic proteinase GIP2 OS=Nicotiana benthamiana OX=4100 GN=GIP2 PE=1 SV=1 && PF14541:Xylanase inhibitor C-terminal|PF14543:Xylanase inhibitor N-terminal
Solyc01g080020_2	2.38601	1.15364e-05	1	79001308	79002938	-	NA && sp|P0DO21|GIP2_NICBE Probable aspartic proteinase GIP2 OS=Nicotiana benthamiana OX=4100 GN=GIP2 PE=1 SV=1 && PF14543:Xylanase inhibitor N-terminal|PF14541:Xylanase inhibitor C-terminal
Solyc01g080640_3	-1.58153	0.0203147	1	79742304	79748846	+	NA && sp|Q9LZJ5|AB14C_ARATH ABC transporter C family member 14 OS=Arabidopsis thaliana OX=3702 GN=ABCC14 PE=1 SV=1 && PF00005:ABC transporter|PF00664:ABC transporter transmembrane region
Solyc01g080910_2	1.3619	0.0382164	1	80103755	80105029	+	NA && - && -
Solyc01g081240_3	-1.19048	0.0195467	1	80357826	80363060	-	NA && sp|Q9SIT7|PP151_ARATH Pentatricopeptide repeat-containing protein At2g13600 OS=Arabidopsis thaliana OX=3702 GN=PCMP-E76 PE=3 SV=1 && PF01535:PPR repeat|PF13041:PPR repeat family
Solyc01g081450_3	-1.27185	0.0445349	1	80513103	80516503	-	NA && - && -
Solyc01g086660_2	-4.29464	0.0336171	1	81505692	81506158	-	NA && - && -
Solyc01g086730_3	-2.98808	0.000790577	1	81560471	81561514	+	NA && sp|Q8RWF4|NIPA8_ARATH Probable magnesium transporter NIPA8 OS=Arabidopsis thaliana OX=3702 GN=At3g26670 PE=2 SV=1 && PF05653:Magnesium transporter NIPA
Solyc01g087080_3	2.2925	0.0059098	1	81891288	81895536	+	NA && - && -
Solyc01g087580_3	-2.78173	0.00529083	1	82404066	82404440	-	NA && - && -
Solyc01g087590_3	-4.36169	9.88646e-10	1	82419257	82425146	+	NA && sp|Q9FNA2|PAO1_ARATH Polyamine oxidase 1 OS=Arabidopsis thaliana OX=3702 GN=PAO1 PE=1 SV=1 && PF01593:Flavin containing amine oxidoreductase
Solyc01g087620_3	-1.28156	0.0348782	1	82453761	82464034	+	NA && sp|Q9FGZ9|UBL5_ARATH Ubiquitin-like protein 5 OS=Arabidopsis thaliana OX=3702 GN=UBL5 PE=3 SV=1 && -
Solyc01g089890_3	-3.3986	0.0256178	1	83476068	83476834	-	NA && - && PF03208:PRA1 family protein
Solyc01g090300_3	-6.49524	0.00225078	1	83839127	83848011	+	NA && sp|Q8L9K1|ERF99_ARATH Ethylene-responsive transcription factor 13 OS=Arabidopsis thaliana OX=3702 GN=ERF13 PE=1 SV=2 && PF00847:AP2 domain
Solyc01g090560_3	2.3966	0.00922442	1	84103764	84104588	+	NA && sp|Q8LBQ7|ERF34_ARATH Ethylene-responsive transcription factor ERF034 OS=Arabidopsis thaliana OX=3702 GN=ERF034 PE=2 SV=2 && PF00847:AP2 domain
Solyc01g091630_3	-1.70697	0.0387954	1	85096458	85102591	-	NA && sp|Q0WV12|ANL2_ARATH Homeobox-leucine zipper protein ANTHOCYANINLESS 2 OS=Arabidopsis thaliana OX=3702 GN=ANL2 PE=2 SV=1 && PF01852:START domain|PF00046:Homeodomain
Solyc01g091840_3	-2.19543	0.0384495	1	85266973	85270592	+	NA && sp|Q9LDX3|UTR4_ARATH UDP-galactose/UDP-glucose transporter 4 OS=Arabidopsis thaliana OX=3702 GN=UTR4 PE=2 SV=1 && PF08449:UAA transporter family
Solyc01g091910_3	-2.58901	0.000313757	1	85312254	85326068	-	NA && sp|P93733|PLDB1_ARATH Phospholipase D beta 1 OS=Arabidopsis thaliana OX=3702 GN=PLDBETA1 PE=1 SV=4 && PF03634:TCP family transcription factor
Solyc01g094170_3	2.21341	3.83064e-06	1	85616616	85622084	-	NA && sp|Q6DW73|DGDG2_LOTJA Digalactosyldiacylglycerol synthase 2, chloroplastic OS=Lotus japonicus OX=34305 GN=DGD2 PE=2 SV=1 && PF13692:Glycosyl transferases group 1
Solyc01g094410_3	-1.30246	0.00268392	1	85784997	85789865	+	NA && sp|Q9M2R0|FTIP3_ARATH FT-interacting protein 3 OS=Arabidopsis thaliana OX=3702 GN=FTIP3 PE=1 SV=1 && PF08372:Plant phosphoribosyltransferase C-terminal|PF00168:C2 domain
Solyc01g094720_3	1.30428	0.0420483	1	86027655	86034125	+	NA && sp|Q8GX78|ANTR2_ARATH Ascorbate transporter, chloroplastic OS=Arabidopsis thaliana OX=3702 GN=PHT4;4 PE=1 SV=1 && PF07690:Major Facilitator Superfamily
Solyc01g095140_3	-3.93495	0.0336579	1	86397518	86398199	+	NA && sp|P46519|LEA14_SOYBN Desiccation protectant protein Lea14 homolog OS=Glycine max OX=3847 PE=2 SV=1 && PF03168:Late embryogenesis abundant protein
Solyc01g095530_2	2.00969	0.0011807	1	86637406	86637952	-	NA && - && -
Solyc01g095630_3	-2.27703	1.55349e-05	1	86714902	86717110	-	NA && sp|Q9SUP6|WRK53_ARATH Probable WRKY transcription factor 53 OS=Arabidopsis thaliana OX=3702 GN=WRKY53 PE=1 SV=1 && PF03106:WRKY DNA -binding domain
Solyc01g095970_3	-1.56867	0.0403477	1	86957029	86966021	-	NA && sp|Q39828|SDL5A_SOYBN Dynamin-related protein 5A OS=Glycine max OX=3847 PE=2 SV=1 && PF02212:Dynamin GTPase effector domain|PF00350:Dynamin family|PF01031:Dynamin central region
Solyc01g095990_3	-1.09884	0.0244462	1	86976471	86985084	+	NA && sp|Q9ZPY9|P4KG4_ARATH Phosphatidylinositol 4-kinase gamma 4 OS=Arabidopsis thaliana OX=3702 GN=PI4KG4 PE=1 SV=1 && -
Solyc01g096090_3	1.71802	4.94533e-05	1	87069036	87078039	-	NA && - && -
Solyc01g096200_3	-1.58594	0.0102039	1	87169096	87176182	-	NA && sp|Q9LM76|PUB44_ARATH U-box domain-containing protein 44 OS=Arabidopsis thaliana OX=3702 GN=PUB44 PE=1 SV=1 && PF04564:U-box domain|PF05659:Arabidopsis broad-spectrum mildew resistance protein RPW8
Solyc01g096460_2	1.21935	0.0372085	1	87423734	87425027	+	NA && - && -
Solyc01g096470_3	1.06872	0.0498348	1	87432420	87434885	+	NA && sp|Q9LJG8|ASIL2_ARATH Trihelix transcription factor ASIL2 OS=Arabidopsis thaliana OX=3702 GN=ASIL2 PE=1 SV=1 && PF13837:Myb/SANT-like DNA-binding domain
Solyc01g096670_3	2.58773	9.91114e-09	1	87576615	87579622	+	NA && sp|O48922|C98A2_SOYBN Cytochrome P450 98A2 OS=Glycine max OX=3847 GN=CYP98A2 PE=2 SV=1 && PF00067:Cytochrome P450
Solyc01g096740_3	-2.11255	1.21965e-07	1	87613005	87633782	-	NA && sp|Q94BZ1|ZIFL1_ARATH Protein ZINC INDUCED FACILITATOR-LIKE 1 OS=Arabidopsis thaliana OX=3702 GN=ZIFL1 PE=2 SV=1 && PF07690:Major Facilitator Superfamily
Solyc01g097195_1	-2.37949	0.000324511	1	88025371	88025810	+	NA && - && -
Solyc01g097470_3	-2.36295	0.0222301	1	88191183	88192998	-	NA && - && -
Solyc01g097810_3	1.67638	0.000301362	1	88390859	88398744	-	NA && sp|Q9SE20|ZDS_SOLLC Zeta-carotene desaturase, chloroplastic/chromoplastic OS=Solanum lycopersicum OX=4081 GN=ZDS PE=2 SV=1 && PF01593:Flavin containing amine oxidoreductase
Solyc01g098060_1	-6.10564	0.0161384	1	88533826	88534284	-	NA && - && PF00319:SRF-type transcription factor (DNA-binding and dimerisation domain)
Solyc01g098525_1	-4.14707	0.0451198	1	88892361	88893122	-	NA && - && -
Solyc01g098690_2	-2.48327	0.00747427	1	88989482	88992582	+	NA && sp|F4KHA2|RLP54_ARATH Receptor-like protein 54 OS=Arabidopsis thaliana OX=3702 GN=RLP54 PE=3 SV=1 && PF08263:Leucine rich repeat N-terminal domain|PF13855:Leucine rich repeat
Solyc01g098910_3	-1.23997	0.0211291	1	89152887	89157371	-	NA && sp|B6ZJZ9|PNC1_SOYBN Peroxisomal adenine nucleotide carrier 1 OS=Glycine max OX=3847 GN=PNC1 PE=2 SV=1 && PF00153:Mitochondrial carrier protein
Solyc01g099160_3	-1.63528	0.0262736	1	89343875	89360844	+	NA && sp|Q43191|LOX15_SOLTU Probable linoleate 9S-lipoxygenase 5 OS=Solanum tuberosum OX=4113 GN=LOX1.5 PE=2 SV=1 && PF00305:Lipoxygenase|PF01477:PLAT/LH2 domain
Solyc01g099510_2	-1.47241	0.0113519	1	89617884	89618357	+	NA && sp|Q945T0|RALF_TOBAC Rapid alkalinization factor OS=Nicotiana tabacum OX=4097 GN=RALF PE=1 SV=1 && -
Solyc01g099600_3	1.09985	0.0144752	1	89667590	89669478	-	NA && sp|Q84J88|HIP36_ARATH Heavy metal-associated isoprenylated plant protein 36 OS=Arabidopsis thaliana OX=3702 GN=HIPP36 PE=1 SV=1 && PF00403:Heavy-metal-associated domain
Solyc01g099620_3	4.42518	1.84861e-06	1	89679425	89683661	-	NA && sp|Q948T9|RBOHB_SOLTU Respiratory burst oxidase homolog protein B OS=Solanum tuberosum OX=4113 GN=RBOHB PE=1 SV=1 && PF01794:Ferric reductase like transmembrane component|PF08022:FAD-binding domain|PF08030:Ferric reductase NAD binding domain|PF08414:Respiratory burst NADPH oxidase
Solyc01g099630_3	2.044	8.01413e-09	1	89687521	89690337	-	NA && sp|Q40144|XTH1_SOLLC Probable xyloglucan endotransglucosylase/hydrolase 1 OS=Solanum lycopersicum OX=4081 GN=XTH1 PE=2 SV=1 && PF06955:Xyloglucan endo-transglycosylase (XET) C-terminus|PF00722:Glycosyl hydrolases family 16
Solyc01g100030_3	2.25284	0.0149602	1	89986442	89987810	+	NA && sp|P32518|DUT_SOLLC Deoxyuridine 5'-triphosphate nucleotidohydrolase OS=Solanum lycopersicum OX=4081 PE=2 SV=1 && PF00692:dUTPase
Solyc01g100040_3	-1.70852	0.0246505	1	89988850	89992150	-	NA && sp|Q0WRB2|P2C73_ARATH Probable protein phosphatase 2C 73 OS=Arabidopsis thaliana OX=3702 GN=PPC6-7 PE=2 SV=1 && PF00481:Protein phosphatase 2C
Solyc01g100230_3	1.10599	0.0263271	1	90158401	90160614	-	NA && sp|Q5FWN8|DNJ6A_XENLA DnaJ homolog subfamily B member 6-A OS=Xenopus laevis OX=8355 GN=dnajb6-a PE=2 SV=1 && PF00226:DnaJ domain
Solyc01g100240_3	-1.63607	0.00041097	1	90188486	90193341	-	NA && sp|C0SV51|CB60C_ARATH Calmodulin-binding protein 60 C OS=Arabidopsis thaliana OX=3702 GN=CBP60C PE=2 SV=1 && PF07887:Calmodulin binding protein-like
Solyc01g100370_3	1.79397	0.00117171	1	90302669	90309164	+	NA && sp|Q40401|CALR_NICPL Calreticulin OS=Nicotiana plumbaginifolia OX=4092 GN=CAL1 PE=2 SV=1 && PF00262:Calreticulin family
Solyc01g100610_3	1.31978	0.00224562	1	90467651	90474868	-	NA && sp|Q8W4E7|S40A3_ARATH Solute carrier family 40 member 3, chloroplastic OS=Arabidopsis thaliana OX=3702 GN=IREG3 PE=1 SV=1 && PF06963:Ferroportin1 (FPN1)
Solyc01g100850_3	-1.0986	0.0434323	1	90637344	90640833	+	NA && sp|Q9LZ98|AB20I_ARATH ABC transporter I family member 20 OS=Arabidopsis thaliana OX=3702 GN=ABCI20 PE=2 SV=1 && PF00005:ABC transporter
Solyc01g101120_3	1.72875	0.00191878	1	90848467	90851108	+	NA && sp|O65399|E131_ARATH Glucan endo-1,3-beta-glucosidase 1 OS=Arabidopsis thaliana OX=3702 GN=At1g11820 PE=2 SV=3 && PF07983:X8 domain
Solyc01g101130_3	-2.35835	2.67891e-06	1	90851314	90855999	-	NA && sp|F4K1B4|NEAP2_ARATH Nuclear envelope-associated protein 2 OS=Arabidopsis thaliana OX=3702 GN=NEAP2 PE=1 SV=1 && -
Solyc01g102300_3	1.25708	0.0078973	1	90999674	91005471	+	NA && sp|Q0JNI9|PIL15_ORYSJ Transcription factor PHYTOCHROME INTERACTING FACTOR-LIKE 15 OS=Oryza sativa subsp. japonica OX=39947 GN=PIL15 PE=1 SV=2 && PF00010:Helix-loop-helix DNA-binding domain
Solyc01g102330_3	1.61893	7.16764e-07	1	91020799	91022041	-	NA && sp|Q8L9J9|CAES_ARATH Probable carbohydrate esterase At4g34215 OS=Arabidopsis thaliana OX=3702 GN=At4g34215 PE=1 SV=2 && PF03629:Carbohydrate esterase, sialic acid-specific acetylesterase
Solyc01g102380_3	-1.42685	0.0189535	1	91089719	91101064	+	NA && sp|Q94EG3|NEC1_NICLS Nectarin-1 OS=Nicotiana langsdorffii x Nicotiana sanderae OX=164110 GN=NECI PE=1 SV=1 && PF00190:Cupin
Solyc01g102410_3	2.02387	1.81495e-05	1	91103329	91111936	-	NA && sp|O82462|SYEC_ARATH Glutamate--tRNA ligase, cytoplasmic OS=Arabidopsis thaliana OX=3702 GN=At5g26710 PE=1 SV=1 && PF03950:tRNA synthetases class I (E and Q), anti-codon binding domain|PF00749:tRNA synthetases class I (E and Q), catalytic domain
Solyc01g102700_3	-2.15569	0.00194873	1	91309948	91318509	+	NA && sp|Q8GZ99|HPCA1_ARATH Leucine-rich repeat receptor protein kinase HPCA1 OS=Arabidopsis thaliana OX=3702 GN=HPCA1 PE=1 SV=1 && PF07714:Protein tyrosine kinase
Solyc01g102880_2	-1.19911	0.0346684	1	91430185	91441495	-	NA && sp|V9M2S5|RPV1_VITRO Disease resistance protein RPV1 OS=Vitis rotundifolia OX=103349 GN=RPV1 PE=1 SV=1 && PF00931:NB-ARC domain|PF01582:TIR domain
Solyc01g102950_3	1.13972	0.00476394	1	83876790	83883381	+	NA && sp|Lycopene beta/epsilon cyclase protein (AHRD V3.3 ***
Solyc01g103030_3	-1.72797	0.0482977	1	91573973	91578496	-	NA && sp|Q93VV5|PTR16_ARATH Protein NRT1/ PTR FAMILY 4.3 OS=Arabidopsis thaliana OX=3702 GN=NPF4.3 PE=2 SV=1 && PF00854:POT family
Solyc01g103580_3	-1.53362	0.00937837	1	92030293	92033051	+	NA && sp|Q9STW3|DMP3_ARATH Protein DMP3 OS=Arabidopsis thaliana OX=3702 GN=DMP3 PE=2 SV=1 && PF05078:Protein of unknown function (DUF679)
Solyc01g103650_3	-3.67083	0.000408877	1	92076383	92082983	+	NA && sp|Q40863|EMB8_PICGL Embryogenesis-associated protein EMB8 OS=Picea glauca OX=3330 GN=EMB8 PE=2 SV=1 && PF12146:Serine aminopeptidase, S33
Solyc01g103990_3	1.12257	0.000717954	1	92349272	92360519	-	NA && - && -
Solyc01g104110_3	-3.46888	0.00200883	1	92470081	92471661	-	NA && sp|O23880|13S2_FAGES 13S globulin seed storage protein 2 OS=Fagopyrum esculentum OX=3617 GN=FA18 PE=2 SV=1 && PF00190:Cupin
Solyc01g104620_3	1.5781	0.00268502	1	92952457	92953286	+	NA && - && -
Solyc01g104650_3	1.38133	9.01143e-05	1	92974818	92979365	+	NA && sp|P42777|GBF4_ARATH G-box-binding factor 4 OS=Arabidopsis thaliana OX=3702 GN=GBF4 PE=1 SV=1 && PF00170:bZIP transcription factor
Solyc01g104700_3	1.4129	0.00803622	1	93005303	93008329	-	NA && sp|P38547|RAN2_SOLLC GTP-binding nuclear protein Ran2 OS=Solanum lycopersicum OX=4081 GN=RAN2 PE=2 SV=1 && PF00071:Ras family
Solyc01g105180_3	2.508	0.000971809	1	93344483	93349989	+	NA && sp|P0C7Q8|DA1_ARATH Protein DA1 OS=Arabidopsis thaliana OX=3702 GN=DA1 PE=1 SV=1 && PF12315:Protein DA1
Solyc01g105280_3	-1.20275	0.0291466	1	93401882	93406248	+	NA && sp|Q9S9Z7|P2C10_ARATH Probable protein phosphatase 2C 10 OS=Arabidopsis thaliana OX=3702 GN=At1g34750 PE=2 SV=1 && PF00481:Protein phosphatase 2C
Solyc01g105370_3	-2.59303	0.0115754	1	93452160	93468164	-	NA && sp|A0A067XGX8|AROG2_PETHY Phospho-2-dehydro-3-deoxyheptonate aldolase 2, chloroplastic OS=Petunia hybrida OX=4102 GN=DAHP2 PE=2 SV=1 && PF01474:Class-II DAHP synthetase family|PF00005:ABC transporter|PF03060:Nitronate monooxygenase
Solyc01g105660_3	1.16941	0.0408844	1	93650321	93652035	+	NA && sp|Q9ZSA7|DLO2_ARATH Protein DMR6-LIKE OXYGENASE 2 OS=Arabidopsis thaliana OX=3702 GN=DLO2 PE=2 SV=1 && PF14226:non-haem dioxygenase in morphine synthesis N-terminal|PF03171:2OG-Fe(II) oxygenase superfamily
Solyc01g106390_3	-1.58738	0.000170347	1	94199159	94201939	-	NA && sp|P93111|HEM11_CUCSA Glutamyl-tRNA reductase 1, chloroplastic OS=Cucumis sativus OX=3659 GN=HEMA1 PE=2 SV=1 && PF05201:Glutamyl-tRNAGlu reductase, N-terminal domain|PF01488:Shikimate / quinate 5-dehydrogenase|PF00745:Glutamyl-tRNAGlu reductase, dimerisation domain
Solyc01g106700_3	-5.02245	0.00974235	1	94362607	94363248	+	NA && sp|Q9FKK2|AGL62_ARATH Agamous-like MADS-box protein AGL62 OS=Arabidopsis thaliana OX=3702 GN=AGL62 PE=1 SV=1 && PF00319:SRF-type transcription factor (DNA-binding and dimerisation domain)
Solyc01g106805_1	1.66257	0.000507442	1	94454447	94457028	-	NA && sp|P92934|AAP6_ARATH Amino acid permease 6 OS=Arabidopsis thaliana OX=3702 GN=AAP6 PE=1 SV=1 && PF01490:Transmembrane amino acid transporter protein
Solyc01g107100_3	2.56598	0.0146554	1	94627063	94627719	+	NA && - && -
Solyc01g107410_3	1.40557	0.000540284	1	94876065	94883634	+	NA && sp|P48786|PRH_PETCR Pathogenesis-related homeodomain protein OS=Petroselinum crispum OX=4043 GN=PRH PE=2 SV=1 && PF00046:Homeodomain|PF00628:PHD-finger
Solyc01g107580_3	-1.50654	0.0287808	1	94974799	94980384	+	NA && sp|Q9LT72|PUS4_ARATH RNA pseudouridine synthase 4, mitochondrial OS=Arabidopsis thaliana OX=3702 GN=At3g19440 PE=2 SV=1 && PF00849:RNA pseudouridylate synthase
Solyc01g107780_3	-3.45439	0.000403981	1	95097166	95099678	-	NA && sp|Q2V6J9|UFOG7_FRAAN UDP-glucose flavonoid 3-O-glucosyltransferase 7 OS=Fragaria ananassa OX=3747 GN=GT7 PE=1 SV=1 && PF00201:UDP-glucoronosyl and UDP-glucosyl transferase
Solyc01g107853_1	-2.58074	0.0454144	1	95143452	95143727	+	NA && sp|Q9AT54|SCGT_TOBAC Scopoletin glucosyltransferase OS=Nicotiana tabacum OX=4097 GN=TOGT1 PE=1 SV=1 && -
Solyc01g107857_1	-2.44781	0.0485788	1	95143769	95144493	+	NA && sp|Q9AT54|SCGT_TOBAC Scopoletin glucosyltransferase OS=Nicotiana tabacum OX=4097 GN=TOGT1 PE=1 SV=1 && -
Solyc01g107920_2	-1.52586	0.00843325	1	95199616	95200917	-	NA && - && PF13359:DDE superfamily endonuclease
Solyc01g108035_1	1.7693	0.00488502	1	95307221	95310525	+	NA && sp|Q8S944|DRP3A_ARATH Dynamin-related protein 3A OS=Arabidopsis thaliana OX=3702 GN=DRP3A PE=1 SV=2 && -
Solyc01g108040_1	1.75733	0.0136701	1	95312585	95313440	+	NA && - && -
Solyc01g108050_3	1.36783	0.0172908	1	95325733	95326989	+	NA && sp|Q8S944|DRP3A_ARATH Dynamin-related protein 3A OS=Arabidopsis thaliana OX=3702 GN=DRP3A PE=1 SV=2 && -
Solyc01g108060_2	3.61428	1.06423e-05	1	95327318	95328112	-	NA && sp|Q9LDD8|MCCB_ARATH Methylcrotonoyl-CoA carboxylase beta chain, mitochondrial OS=Arabidopsis thaliana OX=3702 GN=MCCB PE=2 SV=1 && -
Solyc01g108070_3	1.67376	4.43323e-06	1	95329061	95333719	+	NA && sp|Q8VY09|DJ1C_ARATH Protein DJ-1 homolog C OS=Arabidopsis thaliana OX=3702 GN=DJ1C PE=2 SV=1 && PF01965:DJ-1/PfpI family
Solyc01g108110_3	1.59001	0.0317886	1	95352163	95367276	+	NA && sp|Q9LJK1|FUT11_ARATH Glycoprotein 3-alpha-L-fucosyltransferase A OS=Arabidopsis thaliana OX=3702 GN=FUT11 PE=1 SV=1 && PF00852:Glycosyltransferase family 10 (fucosyltransferase) C-term
Solyc01g108210_3	-1.97497	2.76577e-10	1	95464623	95468856	+	NA && sp|Q9LJK2|ABAH4_ARATH Abscisic acid 8'-hydroxylase 4 OS=Arabidopsis thaliana OX=3702 GN=CYP707A4 PE=2 SV=2 && PF00067:Cytochrome P450
Solyc01g108220_3	-1.56725	0.0383762	1	95464623	95472015	-	NA && sp|A9QNE7|ABAH1_SOLLC Abscisic acid 8'-hydroxylase CYP707A1 OS=Solanum lycopersicum OX=4081 GN=CYP707A1 PE=2 SV=1 && -
Solyc01g108240_3	-4.49852	7.60914e-11	1	95501843	95503129	+	NA && sp|Q9SZ06|EF109_ARATH Ethylene-responsive transcription factor ERF109 OS=Arabidopsis thaliana OX=3702 GN=ERF109 PE=1 SV=1 && PF00847:AP2 domain
Solyc01g108400_3	-1.53542	0.0199668	1	95628570	95637064	+	NA && sp|Q9SCS2|CAMK5_ARATH CDPK-related kinase 5 OS=Arabidopsis thaliana OX=3702 GN=CRK5 PE=2 SV=1 && PF00069:Protein kinase domain
Solyc01g108975_1	3.72189	0.0487112	1	96004608	96012185	+	NA && sp|Q9SWG3|FAR1_ARATH Protein FAR-RED IMPAIRED RESPONSE 1 OS=Arabidopsis thaliana OX=3702 GN=FAR1 PE=1 SV=1 && -
Solyc01g108977_1	5.83674	0.036311	1	96004634	96008295	-	NA && - && -
Solyc01g109010_3	4.29427	0.0131607	1	96013185	96017540	-	NA && - && -
Solyc01g109090_2	2.33016	5.86081e-05	1	96055967	96056431	+	NA && - && -
Solyc01g109110_3	-1.53889	0.0115717	1	96057922	96063695	-	NA && sp|O80462|XLG1_ARATH Extra-large guanine nucleotide-binding protein 1 OS=Arabidopsis thaliana OX=3702 GN=XLG1 PE=1 SV=2 && PF00503:G-protein alpha subunit
Solyc01g109120_3	-3.42812	0.00100748	1	96067219	96069299	-	NA && sp|O48716|JGB_ARATH Protein JINGUBANG OS=Arabidopsis thaliana OX=3702 GN=JGB PE=1 SV=1 && -
Solyc01g109140_3	-6.99534	0.00315727	1	96106946	96108624	+	NA && sp|Q9FPM6|DES_SOLLC 9-divinyl ether synthase OS=Solanum lycopersicum OX=4081 GN=DES PE=1 SV=1 && PF00067:Cytochrome P450
Solyc01g109180_3	1.83088	0.000627231	1	96130315	96137132	-	NA && sp|M4ISH1|CCL6_HUMLU Probable CoA ligase CCL6 OS=Humulus lupulus OX=3486 GN=CCL6 PE=2 SV=1 && PF05562:Cold acclimation protein WCOR413
Solyc01g109250_2	-2.62712	0.00152236	1	96163270	96164145	+	NA && - && PF14009:Domain of unknown function (DUF4228)
Solyc01g109320_3	-3.56789	0.00214914	1	96211281	96213628	-	NA && sp|Q9SX83|DTX33_ARATH Protein DETOXIFICATION 33 OS=Arabidopsis thaliana OX=3702 GN=DTX33 PE=2 SV=1 && PF01554:MatE
Solyc01g109460_3	-3.16199	0.00150755	1	96321032	96324236	+	NA && sp|Q8VZ80|PLT5_ARATH Polyol transporter 5 OS=Arabidopsis thaliana OX=3702 GN=PLT5 PE=1 SV=2 && PF00083:Sugar (and other) transporter
Solyc01g109700_3	-1.50011	0.00548169	1	96509269	96512434	+	NA && sp|Q8GY61|BH063_ARATH Transcription factor bHLH63 OS=Arabidopsis thaliana OX=3702 GN=BHLH63 PE=1 SV=1 && -
Solyc01g110350_2	1.50733	0.00882765	1	96996622	96997710	+	NA && - && -
Solyc01g110370_3	-1.20316	0.0100984	1	97001608	97006412	-	NA && sp|C0SVM5|BBX19_ARATH B-box zinc finger protein 19 OS=Arabidopsis thaliana OX=3702 GN=BBX19 PE=1 SV=1 && PF00643:B-box zinc finger
Solyc01g110560_3	1.74641	0.00573483	1	97126618	97127073	+	NA && sp|O64538|SAU40_ARATH Auxin-responsive protein SAUR40 OS=Arabidopsis thaliana OX=3702 GN=SAUR40 PE=2 SV=1 && PF02519:Auxin responsive protein
Solyc01g111250_3	-2.28172	1.67671e-05	1	97477781	97478877	+	NA && - && PF00388:Phosphatidylinositol-specific phospholipase C, X domain
Solyc01g111440_3	-2.44378	0.000291845	1	97593986	97597058	+	NA && sp|O48832|ERD7_ARATH Protein EARLY-RESPONSIVE TO DEHYDRATION 7, chloroplastic OS=Arabidopsis thaliana OX=3702 GN=ERD7 PE=1 SV=1 && PF06911:Senescence-associated protein
Solyc01g111610_3	-4.16437	0.00515004	1	97746326	97747928	+	NA && - && -
Solyc01g111620_3	-1.87034	0.00364467	1	97753190	97756969	-	NA && - && -
Solyc01g111870_2	1.22781	0.0181272	1	97935316	97953052	-	NA && sp|Q9FKS4|ATR_ARATH Serine/threonine-protein kinase ATR OS=Arabidopsis thaliana OX=3702 GN=ATR PE=2 SV=2 && PF02259:FAT domain|PF02260:FATC domain|PF00454:Phosphatidylinositol 3- and 4-kinase|PF08064:UME (NUC010) domain
Solyc01g111880_3	4.40687	2.6393e-17	1	97955743	97963709	-	NA && sp|F4JTP5|STY46_ARATH Serine/threonine-protein kinase STY46 OS=Arabidopsis thaliana OX=3702 GN=STY46 PE=1 SV=1 && PF01842:ACT domain|PF07714:Protein tyrosine kinase
Solyc01g112120_3	1.45043	0.0234016	1	98134316	98136844	-	NA && sp|Q9FKE7|FMO2_ARATH Putative flavin-containing monooxygenase 2 OS=Arabidopsis thaliana OX=3702 GN=FMO2 PE=3 SV=2 && PF00743:Flavin-binding monooxygenase-like
Solyc02g014250_2	-8.89122	1.25506e-09	2	16135701	16142505	-	NA && sp|Q7XA39|RGA4_SOLBU Putative disease resistance protein RGA4 OS=Solanum bulbocastanum OX=147425 GN=RGA4 PE=2 SV=1 && -
Solyc02g014690_1	3.27708	0.0449501	2	18159505	18159663	+	NA && - && -
Solyc02g020890_3	-1.62272	0.000171895	2	20765293	20770149	+	NA && sp|Q5PPS7|TM53A_XENLA Transmembrane protein 53-A OS=Xenopus laevis OX=8355 GN=tmem53-a PE=2 SV=1 && PF05705:Eukaryotic protein of unknown function (DUF829)
Solyc02g021220_1	-1.53725	0.0270142	2	22701367	22703751	-	NA && sp|Q9LUM3|SBT15_ARATH Subtilisin-like protease SBT1.5 OS=Arabidopsis thaliana OX=3702 GN=SBT1.5 PE=2 SV=1 && PF05922:Peptidase inhibitor I9|PF17766:Fibronectin type-III domain|PF00082:Subtilase family|PF02225:PA domain
Solyc02g030170_3	1.12766	0.0213781	2	25733241	25735670	-	NA && sp|P93472|DIM_PEA Delta(24)-sterol reductase OS=Pisum sativum OX=3888 GN=DIM PE=1 SV=1 && PF01565:FAD binding domain
Solyc02g031710_3	-1.51592	0.0270817	2	27255185	27256647	-	NA && sp|Q9LDD1|BRG3_ARATH Probable BOI-related E3 ubiquitin-protein ligase 3 OS=Arabidopsis thaliana OX=3702 GN=BRG3 PE=1 SV=1 && PF13920:Zinc finger, C3HC4 type (RING finger)
Solyc02g031960_3	1.98992	0.0252123	2	27707207	27708025	+	NA && - && -
Solyc02g031990_1	-2.25058	0.000104174	2	27743970	27744518	+	NA && sp|Q9LIE6|VQ22_ARATH VQ motif-containing protein 22 OS=Arabidopsis thaliana OX=3702 GN=VQ22 PE=2 SV=1 && PF05678:VQ motif
Solyc02g032170_3	-1.7666	0.049343	2	28269550	28271413	-	NA && - && -
Solyc02g032780_1	4.13877	0.000349195	2	29689103	29689324	+	NA && - && -
Solyc02g032950_3	-2.34202	0.0332292	2	29971480	29973794	-	NA && sp|Q9C519|WRKY6_ARATH WRKY transcription factor 6 OS=Arabidopsis thaliana OX=3702 GN=WRKY6 PE=1 SV=1 && PF03106:WRKY DNA -binding domain
Solyc02g036350_3	1.16692	0.00191956	2	31052614	31054844	+	NA && sp|P31237|ACCO_ACTDE 1-aminocyclopropane-1-carboxylate oxidase OS=Actinidia deliciosa OX=3627 GN=ACO PE=2 SV=1 && PF14226:non-haem dioxygenase in morphine synthesis N-terminal|PF03171:2OG-Fe(II) oxygenase superfamily
Solyc02g036480_1	-5.32731	0.00123614	2	31317822	31318592	-	NA && sp|Q8LD98|NHL6_ARATH NDR1/HIN1-like protein 6 OS=Arabidopsis thaliana OX=3702 GN=NHL6 PE=1 SV=1 && PF03168:Late embryogenesis abundant protein
Solyc02g038740_3	-2.07034	0.000541255	2	31968485	31971196	-	NA && sp|P48022|HMDH2_SOLLC 3-hydroxy-3-methylglutaryl-coenzyme A reductase 2 OS=Solanum lycopersicum OX=4081 GN=HMG2 PE=3 SV=1 && PF00368:Hydroxymethylglutaryl-coenzyme A reductase
Solyc02g061770_3	-4.92119	8.78707e-05	2	33833702	33835354	+	NA && sp|Q05537|CHID_SOLLC Basic endochitinase (Fragment) OS=Solanum lycopersicum OX=4081 GN=CHI14 PE=2 SV=1 && PF00182:Chitinase class I
Solyc02g062390_3	-2.02383	0.0279602	2	34531756	34533219	+	NA && - && PF00257:Dehydrin
Solyc02g062550_3	-5.30658	4.42584e-11	2	34820696	34822701	-	NA && sp|Q8VZG2|HSR4_ARATH Protein HYPER-SENSITIVITY-RELATED 4 OS=Arabidopsis thaliana OX=3702 GN=HSR4 PE=2 SV=1 && PF14363:Domain associated at C-terminal with AAA|PF00004:ATPase family associated with various cellular activities (AAA)
Solyc02g062710_1	-4.56686	0.0434523	2	34991103	34992461	+	NA && sp|Q9FF86|DCR_ARATH BAHD acyltransferase DCR OS=Arabidopsis thaliana OX=3702 GN=DCR PE=2 SV=1 && PF02458:Transferase family
Solyc02g063250_3	-1.84523	0.0172552	2	35850081	35852822	+	NA && sp|Q12TP4|MSRA_METBU Peptide methionine sulfoxide reductase MsrA OS=Methanococcoides burtonii (strain DSM 6242 / NBRC 107633 / OCM 468 / ACE-M) OX=259564 GN=msrA PE=3 SV=1 && PF01625:Peptide methionine sulfoxide reductase
Solyc02g063450_3	1.0057	0.00827693	2	36087659	36093959	-	NA && sp|Q9ZQ47|GRDP1_ARATH Glycine-rich domain-containing protein 1 OS=Arabidopsis thaliana OX=3702 GN=GRDP1 PE=2 SV=1 && PF07173:Glycine-rich domain-containing protein-like
Solyc02g064680_3	-2.01745	4.84268e-05	2	36322659	36328948	+	NA && sp|O81108|ACA2_ARATH Calcium-transporting ATPase 2, plasma membrane-type OS=Arabidopsis thaliana OX=3702 GN=ACA2 PE=1 SV=1 && PF00689:Cation transporting ATPase, C-terminus|PF00122:E1-E2 ATPase|PF12515:Ca2+-ATPase N terminal autoinhibitory domain|PF13246:Cation transport ATPase (P-type)|PF00690:Cation transporter/ATPase, N-terminus
Solyc02g064690_3	1.32649	0.0254634	2	36328238	36339740	-	NA && sp|Q42381|HLS1_ARATH Probable N-acetyltransferase HLS1 OS=Arabidopsis thaliana OX=3702 GN=HLS1 PE=1 SV=1 && PF00583:Acetyltransferase (GNAT) family
Solyc02g064808_1	-5.64557	0.0239832	2	36522861	36524228	-	NA && sp|D1MI46|C76BA_SWEMU Geraniol 8-hydroxylase OS=Swertia mussotii OX=137888 GN=CYP76B10 PE=1 SV=1 && -
Solyc02g064830_3	-3.3948	0.0131189	2	36524739	36526903	-	NA && sp|O82333|GH31_ARATH Probable indole-3-acetic acid-amido synthetase GH3.1 OS=Arabidopsis thaliana OX=3702 GN=GH3.1 PE=2 SV=1 && PF03321:GH3 auxin-responsive promoter
Solyc02g065170_3	-1.40391	0.0248706	2	36900128	36904587	+	NA && sp|Q00624|ASOL_BRANA L-ascorbate oxidase homolog OS=Brassica napus OX=3708 GN=Bp10 PE=2 SV=1 && PF07731:Multicopper oxidase|PF00394:Multicopper oxidase|PF07732:Multicopper oxidase
Solyc02g065250_2	-1.37632	0.0406927	2	36984052	36990886	+	NA && sp|Q6RYA0|SABP2_TOBAC Salicylic acid-binding protein 2 OS=Nicotiana tabacum OX=4097 GN=SABP2 PE=1 SV=1 && PF12697:Alpha/beta hydrolase family
Solyc02g065260_3	-2.76767	0.000236002	2	37005005	37007296	+	NA && sp|Q94HW2|POLR1_ARATH Retrovirus-related Pol polyprotein from transposon RE1 OS=Arabidopsis thaliana OX=3702 GN=RE1 PE=2 SV=1 && PF14244:gag-polypeptide of LTR copia-type|PF03732:Retrotransposon gag protein
Solyc02g065280_3	-2.25428	0.000717954	2	37010909	37016661	+	NA && sp|Q6RYA0|SABP2_TOBAC Salicylic acid-binding protein 2 OS=Nicotiana tabacum OX=4097 GN=SABP2 PE=1 SV=1 && PF12697:Alpha/beta hydrolase family
Solyc02g065470_1	1.34027	0.00646984	2	37188605	37189147	+	NA && sp|Q41495|ST14_SOLTU STS14 protein OS=Solanum tuberosum OX=4113 GN=STS14 PE=2 SV=1 && PF00188:Cysteine-rich secretory protein family
Solyc02g065480_2	-5.55394	0.0282409	2	37189903	37195506	-	NA && - && PF14389:Leucine-zipper of ternary complex factor MIP1|PF04784:Protein of unknown function, DUF547
Solyc02g067120_3	-1.59706	4.35567e-06	2	37910260	37912619	-	NA && - && PF09366:Protein of unknown function (DUF1997)
Solyc02g067350_3	-3.3216	0.00134832	2	38121940	38125409	+	NA && - && PF07891:Protein of unknown function (DUF1666)
Solyc02g067440_3	3.78247	4.29755e-08	2	38193260	38197843	-	NA && sp|Q8LGJ5|PCO2_ARATH Plant cysteine oxidase 2 OS=Arabidopsis thaliana OX=3702 GN=PCO2 PE=1 SV=1 && PF07847:PCO_ADO
Solyc02g067490_3	-2.69443	0.0157278	2	38238654	38250379	-	NA && sp|Q795R8|YTFP_BACSU Uncharacterized protein YtfP OS=Bacillus subtilis (strain 168) OX=224308 GN=ytfP PE=4 SV=2 && PF03486:HI0933-like protein|PF04601:Domain of unknown function (DUF569)
Solyc02g067530_3	1.62823	0.0398515	2	38264080	38268802	+	NA && sp|Q8L970|P4H7_ARATH Probable prolyl 4-hydroxylase 7 OS=Arabidopsis thaliana OX=3702 GN=P4H7 PE=2 SV=1 && PF13640:2OG-Fe(II) oxygenase superfamily
Solyc02g067580_3	1.53987	0.00725928	2	38306368	38308626	+	NA && - && -
Solyc02g067690_3	1.979	0.00899125	2	38385229	38386602	-	NA && sp|Q9ZVX4|U90A1_ARATH UDP-glycosyltransferase 90A1 OS=Arabidopsis thaliana OX=3702 GN=UGT90A1 PE=2 SV=1 && PF00201:UDP-glucoronosyl and UDP-glucosyl transferase
Solyc02g067750_3	-1.6586	0.00578936	2	38430301	38432844	-	NA && sp|P27141|CAHC_TOBAC Carbonic anhydrase, chloroplastic OS=Nicotiana tabacum OX=4097 PE=2 SV=1 && PF00484:Carbonic anhydrase
Solyc02g067970_3	2.78325	0.049715	2	38604858	38607135	-	NA && sp|Q496Y0|LONF3_HUMAN LON peptidase N-terminal domain and RING finger protein 3 OS=Homo sapiens OX=9606 GN=LONRF3 PE=1 SV=1 && PF13923:Zinc finger, C3HC4 type (RING finger)
Solyc02g067975_1	1.27593	0.00756738	2	38607765	38608431	-	NA && - && -
Solyc02g067980_3	1.55533	0.000187328	2	38608494	38614728	-	NA && sp|Q9LU89|2A5N_ARATH Serine/threonine protein phosphatase 2A 59 kDa regulatory subunit B' eta isoform OS=Arabidopsis thaliana OX=3702 GN=B'ETA PE=1 SV=1 && PF01603:Protein phosphatase 2A regulatory B subunit (B56 family)
Solyc02g068470_1	-6.61763	0.00425465	2	38980260	38980727	-	NA && - && -
Solyc02g068670_2	-4.13419	0.000979883	2	39185486	39189048	+	NA && - && PF12796:Ankyrin repeats (3 copies)|PF13962:Domain of unknown function
Solyc02g068680_1	-3.80931	2.59072e-07	2	39192315	39193700	+	NA && - && PF03107:C1 domain
Solyc02g068830_2	-3.22941	0.000693316	2	39310776	39314317	-	NA && sp|C0LGP4|Y3475_ARATH Probable LRR receptor-like serine/threonine-protein kinase At3g47570 OS=Arabidopsis thaliana OX=3702 GN=At3g47570 PE=2 SV=1 && PF00069:Protein kinase domain|PF13855:Leucine rich repeat|PF08263:Leucine rich repeat N-terminal domain
Solyc02g069250_3	-3.49063	0.0165283	2	39755884	39757969	-	NA && sp|Q7XWU3|CADH6_ORYSJ Probable cinnamyl alcohol dehydrogenase 6 OS=Oryza sativa subsp. japonica OX=39947 GN=CAD6 PE=2 SV=2 && PF00107:Zinc-binding dehydrogenase|PF08240:Alcohol dehydrogenase GroES-like domain
Solyc02g069290_3	2.00695	2.39585e-05	2	39784725	39796262	-	NA && sp|Q9SHF3|AGO2_ARATH Protein argonaute 2 OS=Arabidopsis thaliana OX=3702 GN=AGO2 PE=1 SV=1 && PF02171:Piwi domain
Solyc02g069310_3	-1.38312	0.0112481	2	39807499	39815115	+	NA && sp|E7BQV0|NPR1_MALHU BTB/POZ domain and ankyrin repeat-containing protein NPR1 OS=Malus hupehensis OX=106556 GN=NPR1 PE=2 SV=2 && PF12313:NPR1/NIM1 like defence protein C terminal|PF12796:Ankyrin repeats (3 copies)|PF00651:BTB/POZ domain
Solyc02g069750_2	-1.78251	0.00584317	2	40129224	40138917	-	NA && sp|Q8L518|CK2_ARATH Probable choline kinase 2 OS=Arabidopsis thaliana OX=3702 GN=At1g74320 PE=2 SV=1 && PF14363:Domain associated at C-terminal with AAA|PF01633:Choline/ethanolamine kinase
Solyc02g069910_2	-2.05664	0.00191956	2	40265236	40265556	-	NA && - && -
Solyc02g069925_1	1.64289	0.0211291	2	40273485	40277679	+	NA && sp|Q8VYJ1|MENE_ARATH 2-succinylbenzoate--CoA ligase, chloroplastic/peroxisomal OS=Arabidopsis thaliana OX=3702 GN=AAE14 PE=1 SV=1 && PF00501:AMP-binding enzyme|PF13193:AMP-binding enzyme C-terminal domain
Solyc02g070020_1	-1.24181	0.0155232	2	40377628	40379067	-	NA && sp|Q9LTA3|U91C1_ARATH UDP-glycosyltransferase 91C1 OS=Arabidopsis thaliana OX=3702 GN=UGT91C1 PE=1 SV=1 && PF00201:UDP-glucoronosyl and UDP-glucosyl transferase
Solyc02g070040_1	-2.2742	0.000438627	2	40398799	40399824	-	NA && - && -
Solyc02g070877_1	-1.10163	0.00610808	2	41046208	41048328	+	NA && - && -
Solyc02g070880_1	-1.18051	2.66287e-05	2	41048641	41049381	+	NA && sp|Q9ASX9|BH144_ARATH Transcription factor bHLH144 OS=Arabidopsis thaliana OX=3702 GN=BHLH144 PE=1 SV=1 && -
Solyc02g071475_1	-4.10286	0.00184582	2	41464233	41468731	-	NA && sp|Q39224|SRG1_ARATH Protein SRG1 OS=Arabidopsis thaliana OX=3702 GN=SRG1 PE=2 SV=1 && PF03171:2OG-Fe(II) oxygenase superfamily|PF14226:non-haem dioxygenase in morphine synthesis N-terminal
Solyc02g071610_3	-1.78203	0.0143236	2	41578762	41586839	+	NA && sp|Q9C7N4|GDL15_ARATH GDSL esterase/lipase At1g29670 OS=Arabidopsis thaliana OX=3702 GN=At1g29670 PE=2 SV=1 && PF00657:GDSL-like Lipase/Acylhydrolase
Solyc02g071740_3	-1.21537	0.0330221	2	41676645	41683774	-	NA && sp|F4IS56|ILK1_ARATH Integrin-linked protein kinase 1 OS=Arabidopsis thaliana OX=3702 GN=ILK1 PE=1 SV=1 && PF07714:Protein tyrosine kinase|PF12796:Ankyrin repeats (3 copies)
Solyc02g071780_3	-1.37359	0.0291122	2	41696450	41702639	-	NA && sp|Q9C7N2|CAD1_ARATH MACPF domain-containing protein CAD1 OS=Arabidopsis thaliana OX=3702 GN=CAD1 PE=2 SV=1 && PF01823:MAC/Perforin domain
Solyc02g071800_3	-1.78819	0.00154443	2	41717709	41726243	+	NA && sp|C0LGG9|Y5344_ARATH Probable LRR receptor-like serine/threonine-protein kinase At1g53440 OS=Arabidopsis thaliana OX=3702 GN=At1g53440 PE=2 SV=2 && PF11721:Malectin domain|PF00069:Protein kinase domain
Solyc02g071970_1	-2.82718	0.0286944	2	41870862	41871458	+	NA && - && -
Solyc02g072080_1	-1.91259	0.00635773	2	41919820	41921994	-	NA && sp|Q9C7R6|PUB17_ARATH U-box domain-containing protein 17 OS=Arabidopsis thaliana OX=3702 GN=PUB17 PE=2 SV=1 && PF04564:U-box domain|PF00514:Armadillo/beta-catenin-like repeat
Solyc02g072190_3	-3.97837	0.0131165	2	42073823	42075795	-	NA && sp|Q9LP56|WRK65_ARATH Probable WRKY transcription factor 65 OS=Arabidopsis thaliana OX=3702 GN=WRKY65 PE=2 SV=1 && PF03106:WRKY DNA -binding domain
Solyc02g072370_2	-2.13192	0.0288761	2	42171064	42178751	-	NA && sp|A0A0M3R8G2|SBT_PETHY Subtilisin-like protease OS=Petunia hybrida OX=4102 GN=SBT PE=2 SV=1 && PF05922:Peptidase inhibitor I9|PF17766:Fibronectin type-III domain|PF02225:PA domain|PF00082:Subtilase family
Solyc02g072447_1	-1.30031	0.00757164	2	42219806	42227494	+	NA && sp|Q1MX30|XA21_ORYSI Receptor kinase-like protein Xa21 OS=Oryza sativa subsp. indica OX=39946 GN=XA21 PE=1 SV=1 && PF04483:Protein of unknown function (DUF565)
Solyc02g076660_3	-1.26444	0.00308014	2	42367861	42374100	-	NA && sp|C0LGQ4|MDIS2_ARATH Protein MALE DISCOVERER 2 OS=Arabidopsis thaliana OX=3702 GN=MDIS2 PE=1 SV=1 && PF08263:Leucine rich repeat N-terminal domain|PF13855:Leucine rich repeat|PF07714:Protein tyrosine kinase
Solyc02g076900_3	-1.60259	0.0255297	2	42578866	42582188	-	NA && sp|Q570P7|DUSL1_ARATH Probable inactive dual specificity protein phosphatase-like At4g18593 OS=Arabidopsis thaliana OX=3702 GN=At4g18593 PE=2 SV=1 && -
Solyc02g076980_3	-3.52752	0.0152082	2	42629280	42635414	+	NA && sp|A2XQE8|SAG39_ORYSI Senescence-specific cysteine protease SAG39 OS=Oryza sativa subsp. indica OX=39946 GN=OsI_14861 PE=3 SV=1 && PF00112:Papain family cysteine protease|PF08246:Cathepsin propeptide inhibitor domain (I29)
Solyc02g077040_3	-3.02624	0.00218353	2	42680237	42687280	+	NA && sp|Q7XWK5|SAG39_ORYSJ Senescence-specific cysteine protease SAG39 OS=Oryza sativa subsp. japonica OX=39947 GN=SAG39 PE=2 SV=2 && PF08246:Cathepsin propeptide inhibitor domain (I29)|PF00112:Papain family cysteine protease
Solyc02g077060_2	-7.82003	6.50467e-06	2	42690055	42690534	+	NA && - && PF05659:Arabidopsis broad-spectrum mildew resistance protein RPW8
Solyc02g077240_3	2.98017	7.60914e-11	2	42807941	42811007	+	NA && sp|P51850|PDC1_PEA Pyruvate decarboxylase 1 OS=Pisum sativum OX=3888 GN=PDC1 PE=2 SV=1 && PF00205:Thiamine pyrophosphate enzyme, central domain|PF02776:Thiamine pyrophosphate enzyme, N-terminal TPP binding domain|PF02775:Thiamine pyrophosphate enzyme, C-terminal TPP binding domain
Solyc02g077270_3	1.70838	0.00161798	2	42824603	42831460	-	NA && sp|Q5QNI2|NCL1_ORYSJ Sodium/calcium exchanger NCL1 OS=Oryza sativa subsp. japonica OX=39947 GN=NCL1 PE=2 SV=1 && PF01699:Sodium/calcium exchanger protein|PF13499:EF-hand domain pair
Solyc02g077470_3	-1.78528	0.000768895	2	42965223	42973203	-	NA && sp|Q9P7W0|OPA3_SCHPO OPA3-like protein OS=Schizosaccharomyces pombe (strain 972 / ATCC 24843) OX=284812 GN=SPBC1703.11 PE=3 SV=1 && PF07047:Optic atrophy 3 protein (OPA3)
Solyc02g077790_1	2.62548	3.27746e-08	2	43213598	43213768	+	NA && - && -
Solyc02g077800_1	6.81241	0.000207512	2	43222462	43224932	+	NA && - && -
Solyc02g077880_3	2.62828	1.16005e-09	2	43281365	43282542	+	NA && sp|P93017|DRMH1_ARATH Dormancy-associated protein homolog 1 OS=Arabidopsis thaliana OX=3702 GN=DRMH1 PE=1 SV=1 && PF05564:Dormancy/auxin associated protein
Solyc02g077970_3	-6.53809	0.00812366	2	43360007	43361471	-	NA && - && -
Solyc02g078150_3	2.17287	2.07825e-05	2	43498291	43499690	+	NA && - && PF04720:PDDEXK-like family of unknown function
Solyc02g078160_3	2.72679	3.03121e-06	2	43502292	43504151	+	NA && - && PF04720:PDDEXK-like family of unknown function
Solyc02g078210_3	-1.05818	0.00100742	2	43533904	43543218	+	NA && sp|Q8VY10|UBC24_ARATH Probable ubiquitin-conjugating enzyme E2 24 OS=Arabidopsis thaliana OX=3702 GN=UBC24 PE=1 SV=1 && PF00179:Ubiquitin-conjugating enzyme
Solyc02g078230_2	1.27533	0.0121066	2	43543302	43556400	-	NA && sp|Q9S9U0|CALSB_ARATH Callose synthase 11 OS=Arabidopsis thaliana OX=3702 GN=CALS11 PE=2 SV=1 && PF02364:1,3-beta-glucan synthase component|PF14288:1,3-beta-glucan synthase subunit FKS1, domain-1
Solyc02g078380_3	1.98641	0.0231634	2	43652165	43653626	-	NA && sp|P24805|TSJT1_TOBAC Stem-specific protein TSJT1 OS=Nicotiana tabacum OX=4097 GN=TSJT1 PE=2 SV=1 && PF12481:Aluminium induced protein
Solyc02g078460_3	2.24563	1.72239e-10	2	43689192	43694396	-	NA && sp|Q9M022|AIRP2_ARATH E3 ubiquitin-protein ligase AIRP2 OS=Arabidopsis thaliana OX=3702 GN=AIRP2 PE=1 SV=1 && PF13920:Zinc finger, C3HC4 type (RING finger)
Solyc02g078530_3	-2.46549	0.0125343	2	43765190	43770077	+	NA && sp|Q93YN1|CRPK1_ARATH Cold-responsive protein kinase 1 OS=Arabidopsis thaliana OX=3702 GN=CRPK1 PE=1 SV=1 && PF00069:Protein kinase domain
Solyc02g078570_3	1.01269	0.0469572	2	43802251	43804631	-	NA && sp|I6YGS0|EPHA_MYCTU Epoxide hydrolase A OS=Mycobacterium tuberculosis (strain ATCC 25618 / H37Rv) OX=83332 GN=ephA PE=1 SV=1 && PF00561:alpha/beta hydrolase fold
Solyc02g078900_3	-1.02121	0.0459032	2	44085754	44090997	-	NA && sp|O80874|NDA2_ARATH Internal alternative NAD(P)H-ubiquinone oxidoreductase A2, mitochondrial OS=Arabidopsis thaliana OX=3702 GN=NDA2 PE=1 SV=1 && PF07992:Pyridine nucleotide-disulphide oxidoreductase
Solyc02g079040_3	-2.16578	2.23643e-06	2	44218812	44225992	+	NA && sp|Q9FKL6|CB60B_ARATH Calmodulin-binding protein 60 B OS=Arabidopsis thaliana OX=3702 GN=CBP60B PE=2 SV=1 && PF07887:Calmodulin binding protein-like
Solyc02g079170_3	-2.97978	0.000867201	2	44337085	44343054	+	NA && sp|Q94BV7|NDB2_ARATH External alternative NAD(P)H-ubiquinone oxidoreductase B2, mitochondrial OS=Arabidopsis thaliana OX=3702 GN=NDB2 PE=1 SV=1 && PF00036:EF hand|PF07992:Pyridine nucleotide-disulphide oxidoreductase
Solyc02g079220_3	2.36717	0.00893723	2	44386817	44390325	+	NA && sp|Q41144|STC_RICCO Sugar carrier protein C OS=Ricinus communis OX=3988 GN=STC PE=2 SV=1 && PF00083:Sugar (and other) transporter
Solyc02g079240_1	4.98765	0.00844918	2	44406484	44406723	-	NA && - && -
Solyc02g079415_1	-1.38293	0.0144305	2	44538863	44544693	-	NA && sp|Q8VYM6|NOP2B_ARATH 26S rRNA (cytosine-C(5))-methyltransferase NOP2B OS=Arabidopsis thaliana OX=3702 GN=NOP2B PE=1 SV=1 && PF01189:16S rRNA methyltransferase RsmB/F|PF17125:N-terminal domain of 16S rRNA methyltransferase RsmF
Solyc02g079533_1	-4.57301	0.00217144	2	44619273	44622273	+	NA && sp|Q9LPZ9|SD113_ARATH G-type lectin S-receptor-like serine/threonine-protein kinase SD1-13 OS=Arabidopsis thaliana OX=3702 GN=SD113 PE=1 SV=2 && PF01453:D-mannose binding lectin|PF08276:PAN-like domain|PF11883:Domain of unknown function (DUF3403)|PF00954:S-locus glycoprotein domain|PF07714:Protein tyrosine kinase
Solyc02g080050_2	-1.29742	0.0132325	2	44908346	44957593	-	NA && sp|Q8S9L6|CRK29_ARATH Cysteine-rich receptor-like protein kinase 29 OS=Arabidopsis thaliana OX=3702 GN=CRK29 PE=2 SV=1 && PF00069:Protein kinase domain|PF01657:Salt stress response/antifungal|PF07714:Protein tyrosine kinase
Solyc02g080340_3	-1.6809	0.0246192	2	45145686	45155227	+	NA && sp|F4HX15|LPAI_ARATH Phospholipase A I OS=Arabidopsis thaliana OX=3702 GN=PLA1 PE=3 SV=1 && PF01734:Patatin-like phospholipase|PF00514:Armadillo/beta-catenin-like repeat
Solyc02g080890_3	-2.08257	1.66358e-06	2	45546667	45549047	-	NA && sp|Q9C519|WRKY6_ARATH WRKY transcription factor 6 OS=Arabidopsis thaliana OX=3702 GN=WRKY6 PE=1 SV=1 && PF03106:WRKY DNA -binding domain
Solyc02g081030_3	-2.36428	0.0301596	2	45639309	45651748	-	NA && sp|Q5XEZ5|CSC1_ARATH Calcium permeable stress-gated cation channel 1 OS=Arabidopsis thaliana OX=3702 GN=CSC1 PE=1 SV=1 && PF02714:Calcium-dependent channel, 7TM region, putative phosphate|PF14703:Cytosolic domain of 10TM putative phosphate transporter|PF13967:Late exocytosis, associated with Golgi transport
Solyc02g081300_3	2.48353	0.045113	2	45868353	45875277	-	NA && sp|Q7XNX6|SUS7_ORYSJ Sucrose synthase 7 OS=Oryza sativa subsp. japonica OX=39947 GN=SUS7 PE=2 SV=2 && PF00270:DEAD/DEAH box helicase|PF00271:Helicase conserved C-terminal domain
Solyc02g081360_3	-5.38051	6.83594e-05	2	45908494	45919791	+	NA && sp|I3PB36|CNL_PETHY Trans-cinnamate:CoA ligase, peroxisomal OS=Petunia hybrida OX=4102 GN=CNL PE=1 SV=1 && PF00501:AMP-binding enzyme|PF13193:AMP-binding enzyme C-terminal domain
Solyc02g081440_3	-1.30288	0.0115914	2	45960177	45967932	+	NA && sp|Q3T100|MGST3_BOVIN Microsomal glutathione S-transferase 3 OS=Bos taurus OX=9913 GN=MGST3 PE=2 SV=1 && PF01124:MAPEG family
Solyc02g081445_1	-3.7819	0.000500005	2	45967220	45969607	-	NA && - && -
Solyc02g081830_3	2.67043	3.50218e-05	2	46179232	46182651	-	NA && sp|Q9BSH5|HDHD3_HUMAN Haloacid dehalogenase-like hydrolase domain-containing protein 3 OS=Homo sapiens OX=9606 GN=HDHD3 PE=1 SV=1 && PF00702:haloacid dehalogenase-like hydrolase
Solyc02g081970_3	-1.23342	0.041913	2	46274126	46278331	-	NA && sp|Q9FYH7|VSR6_ARATH Vacuolar-sorting receptor 6 OS=Arabidopsis thaliana OX=3702 GN=VSR6 PE=2 SV=3 && PF02225:PA domain
Solyc02g082420_3	2.78669	1.15778e-11	2	46667178	46667759	-	NA && sp|Q8LC69|ATL8_ARATH RING-H2 finger protein ATL8 OS=Arabidopsis thaliana OX=3702 GN=ATL8 PE=2 SV=2 && PF13639:Ring finger domain
Solyc02g082435_1	-2.1273	5.84776e-06	2	46681533	46686567	-	NA && - && -
Solyc02g082440_2	-1.51733	0.00194873	2	46683388	46694693	-	NA && - && -
Solyc02g082450_3	-4.87118	0.0104242	2	46701957	46706268	+	NA && sp|Q9SHL8|PILS5_ARATH Protein PIN-LIKES 5 OS=Arabidopsis thaliana OX=3702 GN=PILS5 PE=2 SV=1 && PF03547:Membrane transport protein
Solyc02g082490_3	-2.47732	0.000655447	2	46744670	46748627	+	NA && sp|Q9SD02|P2C47_ARATH Probable protein phosphatase 2C 47 OS=Arabidopsis thaliana OX=3702 GN=At3g51470 PE=1 SV=1 && PF00481:Protein phosphatase 2C
Solyc02g082510_1	-1.84902	0.000188844	2	46754078	46755355	+	NA && sp|Q9SVG0|AVT3C_ARATH Amino acid transporter AVT3C OS=Arabidopsis thaliana OX=3702 GN=AVT3C PE=1 SV=1 && PF01490:Transmembrane amino acid transporter protein
Solyc02g082550_3	-1.03951	0.00124321	2	46778441	46784955	+	NA && sp|Q45FA5|SRPK_PHYPO Serine/threonine-protein kinase SRPK OS=Physarum polycephalum OX=5791 PE=1 SV=1 && PF00069:Protein kinase domain
Solyc02g082557_1	-1.12402	0.00451671	2	46784852	46788603	-	NA && sp|F4JN26|MLH3_ARATH DNA mismatch repair protein MLH3 OS=Arabidopsis thaliana OX=3702 GN=MLH3 PE=2 SV=2 && -
Solyc02g082870_3	-6.71017	0.0146451	2	47074724	47084881	+	NA && sp|Q9SEY5|AAE2_ARATH Isovalerate--CoA ligase AAE2 OS=Arabidopsis thaliana OX=3702 GN=AAE2 PE=1 SV=1 && PF13193:AMP-binding enzyme C-terminal domain|PF00501:AMP-binding enzyme
Solyc02g083250_3	1.8873	0.000208215	2	47261666	47262971	-	NA && - && PF13716:Divergent CRAL/TRIO domain
Solyc02g083460_3	-2.17375	0.000338017	2	47413818	47417877	+	NA && sp|Q8VYV9|APF1_ARATH Aspartyl protease family protein 1 OS=Arabidopsis thaliana OX=3702 GN=APF1 PE=2 SV=1 && PF14543:Xylanase inhibitor N-terminal|PF14541:Xylanase inhibitor C-terminal
Solyc02g083470_3	-1.14491	0.0330017	2	47416276	47422957	-	NA && sp|O74828|ESF1_SCHPO Pre-rRNA-processing protein esf1 OS=Schizosaccharomyces pombe (strain 972 / ATCC 24843) OX=284812 GN=esf1 PE=1 SV=1 && PF08159:NUC153 domain
Solyc02g083730_3	5.97914	1.82973e-22	2	47582654	47584250	-	NA && sp|Q9FKW8|STR18_ARATH Thiosulfate sulfurtransferase 18 OS=Arabidopsis thaliana OX=3702 GN=STR18 PE=1 SV=1 && PF00581:Rhodanese-like domain
Solyc02g083840_1	7.62609	8.96454e-06	2	47661365	47661520	+	NA && - && -
Solyc02g084117_1	-2.80976	0.020227	2	47872362	47879052	-	NA && - && -
Solyc02g084240_3	1.22066	2.32639e-06	2	47952694	47953856	+	NA && sp|P40267|H1_SOLPN Histone H1 OS=Solanum pennellii OX=28526 PE=2 SV=1 && PF00538:linker histone H1 and H5 family
Solyc02g084600_3	2.70847	1.09433e-09	2	48328226	48330157	-	NA && - && PF08263:Leucine rich repeat N-terminal domain|PF13855:Leucine rich repeat
Solyc02g084850_3	-7.07711	0.00261481	2	48563116	48564178	-	NA && sp|P22240|TAS14_SOLLC Abscisic acid and environmental stress-inducible protein TAS14 OS=Solanum lycopersicum OX=4081 GN=TAS14 PE=2 SV=1 && PF00257:Dehydrin
Solyc02g084890_2	-1.92954	0.000716448	2	48588065	48590733	-	NA && sp|Q38834|R13L4_ARATH Disease resistance RPP13-like protein 4 OS=Arabidopsis thaliana OX=3702 GN=RPP13L4 PE=1 SV=2 && PF00931:NB-ARC domain|PF18052:Rx N-terminal domain
Solyc02g084980_3	-2.38927	0.00366183	2	48648845	48651237	-	NA && sp|C7G304|GOLS2_SOLLC Galactinol synthase 2 OS=Solanum lycopersicum OX=4081 GN=GOLS2 PE=2 SV=1 && PF01501:Glycosyl transferase family 8
Solyc02g084990_3	1.06318	0.0383762	2	48656077	48659567	-	NA && sp|Q9FJZ3|MAN7_ARATH Mannan endo-1,4-beta-mannosidase 7 OS=Arabidopsis thaliana OX=3702 GN=MAN7 PE=2 SV=1 && PF00150:Cellulase (glycosyl hydrolase family 5)
Solyc02g085010_1	-3.11917	0.00366237	2	48681105	48681470	-	NA && - && -
Solyc02g085030_3	1.95247	0.0110269	2	48691987	48695785	-	NA && sp|Q9FWS1|AUL1_ARATH Auxilin-like protein 1 OS=Arabidopsis thaliana OX=3702 GN=AUL1 PE=2 SV=2 && -
Solyc02g085035_1	1.70401	0.0430547	2	48695874	48699441	-	NA && sp|Q9FWS1|AUL1_ARATH Auxilin-like protein 1 OS=Arabidopsis thaliana OX=3702 GN=AUL1 PE=2 SV=2 && -
Solyc02g085140_3	-1.28892	0.0181859	2	48752541	48758415	-	NA && sp|O23225|PUB5_ARATH U-box domain-containing protein 5 OS=Arabidopsis thaliana OX=3702 GN=PUB5 PE=3 SV=3 && PF04564:U-box domain
Solyc02g085590_3	-6.28863	0.00503279	2	49055517	49058482	-	NA && sp|F4IQK5|VCL21_ARATH Vicilin-like seed storage protein At2g18540 OS=Arabidopsis thaliana OX=3702 GN=At2g18540 PE=3 SV=1 && PF00190:Cupin
Solyc02g085600_1	-1.30788	0.00131676	2	49067313	49068923	+	NA && sp|O23210|SCL15_ARATH Scarecrow-like protein 15 OS=Arabidopsis thaliana OX=3702 GN=SCL15 PE=1 SV=3 && PF03514:GRAS domain family
Solyc02g085745_1	1.62955	0.0109565	2	49185814	49192287	+	NA && sp|Q9FFX0|RBL9_ARATH RHOMBOID-like protein 9, chloroplastic OS=Arabidopsis thaliana OX=3702 GN=RBL9 PE=2 SV=1 && PF01694:Rhomboid family
Solyc02g085870_3	1.26795	0.0220959	2	49288588	49290622	+	NA && sp|Q9XF43|KCS6_ARATH 3-ketoacyl-CoA synthase 6 OS=Arabidopsis thaliana OX=3702 GN=CUT1 PE=1 SV=1 && PF08541:3-Oxoacyl-[acyl-carrier-protein (ACP)] synthase III C terminal|PF08392:FAE1/Type III polyketide synthase-like protein
Solyc02g085910_3	2.24711	9.08201e-06	2	49328482	49329623	-	NA && sp|Q9M886|LBD41_ARATH LOB domain-containing protein 41 OS=Arabidopsis thaliana OX=3702 GN=LBD41 PE=2 SV=1 && PF03195:Lateral organ boundaries (LOB) domain
Solyc02g086150_3	1.76701	0.00685185	2	49540566	49544454	-	NA && sp|Q9M5P4|CRS2_MAIZE Chloroplastic group IIB intron splicing facilitator CRS2, chloroplastic OS=Zea mays OX=4577 GN=CRS2 PE=1 SV=1 && PF01195:Peptidyl-tRNA hydrolase
Solyc02g086210_3	-2.27441	0.00922932	2	49573308	49584387	-	NA && sp|Q9FF31|LRL21_ARATH LEAF RUST 10 DISEASE-RESISTANCE LOCUS RECEPTOR-LIKE PROTEIN KINASE-like 2.1 OS=Arabidopsis thaliana OX=3702 GN=LRK10L-2.1 PE=3 SV=1 && -
Solyc02g086270_3	-2.84644	0.000608245	2	49616968	49620515	-	NA && sp|F4HQ17|LRL14_ARATH LEAF RUST 10 DISEASE-RESISTANCE LOCUS RECEPTOR-LIKE PROTEIN KINASE-like 1.4 OS=Arabidopsis thaliana OX=3702 GN=LRK10L-1.4 PE=2 SV=2 && PF14380:Wall-associated receptor kinase C-terminal|PF13947:Wall-associated receptor kinase galacturonan-binding|PF00069:Protein kinase domain
Solyc02g086280_3	-4.15732	0.000183117	2	49622703	49628109	-	NA && sp|F4HQ22|LRL24_ARATH LEAF RUST 10 DISEASE-RESISTANCE LOCUS RECEPTOR-LIKE PROTEIN KINASE-like 2.4 OS=Arabidopsis thaliana OX=3702 GN=LRK10L-2.4 PE=3 SV=1 && PF14380:Wall-associated receptor kinase C-terminal|PF13947:Wall-associated receptor kinase galacturonan-binding
Solyc02g086360_3	1.41671	0.029688	2	49657839	49663563	-	NA && sp|Q9C9N6|PMI2_ARATH Protein PLASTID MOVEMENT IMPAIRED 2 OS=Arabidopsis thaliana OX=3702 GN=PMI2 PE=1 SV=1 && PF00564:PB1 domain
Solyc02g086430_3	6.98123	9.32199e-05	2	49733451	49736510	+	NA && sp|A2ZVY5|C3H9_ORYSJ Zinc finger CCCH domain-containing protein 9 OS=Oryza sativa subsp. japonica OX=39947 GN=Os01g0645000 PE=2 SV=1 && PF00642:Zinc finger C-x8-C-x5-C-x3-H type (and similar)
Solyc02g086960_2	-6.36558	0.00512025	2	50170797	50173258	+	NA && sp|Q9S7D9|ACCR1_ARATH Serine/threonine-protein kinase-like protein CCR1 OS=Arabidopsis thaliana OX=3702 GN=CCR1 PE=1 SV=1 && PF07714:Protein tyrosine kinase
Solyc02g086970_3	-3.27686	1.43827e-06	2	50173132	50178076	-	NA && sp|C7A2A0|BALDH_ANTMA Benzaldehyde dehydrogenase, mitochondrial OS=Antirrhinum majus OX=4151 GN=BALDH PE=1 SV=1 && PF00171:Aldehyde dehydrogenase family
Solyc02g087540_2	-2.23168	1.38348e-06	2	50576674	50584938	-	NA && sp|Q9LH84|AATP5_ARATH AAA-ATPase At3g28510 OS=Arabidopsis thaliana OX=3702 GN=At3g28510 PE=2 SV=1 && PF00004:ATPase family associated with various cellular activities (AAA)|PF14363:Domain associated at C-terminal with AAA
Solyc02g087705_1	-1.58658	0.0467636	2	50665740	50666328	+	NA && - && -
Solyc02g087780_3	1.02844	0.00208804	2	50689169	50717686	+	NA && sp|Q8LGJ5|PCO2_ARATH Plant cysteine oxidase 2 OS=Arabidopsis thaliana OX=3702 GN=PCO2 PE=1 SV=1 && PF13178:Protein of unknown function (DUF4005)|PF01263:Aldose 1-epimerase|PF00179:Ubiquitin-conjugating enzyme|PF07847:PCO_ADO
Solyc02g087950_3	-2.51488	4.50935e-07	2	50816603	50824919	-	NA && - && PF07891:Protein of unknown function (DUF1666)
Solyc02g088090_1	-3.71103	1.95876e-08	2	50916677	50917222	+	NA && sp|Q9MBG5|CML45_ARATH Probable calcium-binding protein CML45 OS=Arabidopsis thaliana OX=3702 GN=CML45 PE=2 SV=1 && PF13499:EF-hand domain pair
Solyc02g088200_3	-2.26073	0.00155049	2	51000880	51006448	-	NA && - && PF10469:AKAP7 2'5' RNA ligase-like domain
Solyc02g088630_3	-2.98772	1.50545e-08	2	51293473	51298711	-	NA && sp|Q0WV13|GAUTD_ARATH Probable galacturonosyltransferase 13 OS=Arabidopsis thaliana OX=3702 GN=GAUT13 PE=2 SV=1 && PF01501:Glycosyl transferase family 8
Solyc02g088690_3	-1.43883	0.0244462	2	51317208	51319965	-	NA && sp|Q9LIA8|UGDH2_ARATH UDP-glucose 6-dehydrogenase 2 OS=Arabidopsis thaliana OX=3702 GN=UGD2 PE=1 SV=1 && PF03720:UDP-glucose/GDP-mannose dehydrogenase family, UDP binding domain|PF03721:UDP-glucose/GDP-mannose dehydrogenase family, NAD binding domain|PF00984:UDP-glucose/GDP-mannose dehydrogenase family, central domain
Solyc02g089115_1	1.9393	0.00203182	2	51645820	51647381	+	NA && sp|Q94KT8|COBRA_ARATH Protein COBRA OS=Arabidopsis thaliana OX=3702 GN=COB PE=2 SV=1 && PF04833:COBRA-like protein
Solyc02g089120_3	1.78991	0.000713069	2	51647469	51648921	+	NA && sp|Q94KT8|COBRA_ARATH Protein COBRA OS=Arabidopsis thaliana OX=3702 GN=COB PE=2 SV=1 && -
Solyc02g089130_3	1.60543	0.0238452	2	51648657	51651059	-	NA && sp|Q9LFW3|COBL4_ARATH COBRA-like protein 4 OS=Arabidopsis thaliana OX=3702 GN=COBL4 PE=2 SV=2 && PF04833:COBRA-like protein
Solyc02g089140_2	4.66428	3.56821e-06	2	51654471	51655126	+	NA && - && -
Solyc02g089150_3	2.07676	1.17758e-08	2	51658943	51661351	+	NA && sp|Q93XX5|Y5713_ARATH PI-PLC X domain-containing protein At5g67130 OS=Arabidopsis thaliana OX=3702 GN=At5g67130 PE=1 SV=1 && -
Solyc02g089610_2	-1.78979	0.000150103	2	52005578	52006969	-	NA && sp|Q96471|DCAM_IPONI S-adenosylmethionine decarboxylase proenzyme OS=Ipomoea nil OX=35883 GN=SAMDC PE=3 SV=1 && PF01536:Adenosylmethionine decarboxylase
Solyc02g089615_1	-1.48625	0.0012835	2	52007125	52007703	-	NA && - && PF08132:S-adenosyl-l-methionine decarboxylase leader peptide
Solyc02g089720_2	-2.48788	0.0177966	2	52096047	52099444	+	NA && sp|D4AZ24|ENG1_ARTBC Probable endo-1,3(4)-beta-glucanase ARB_01444 OS=Arthroderma benhamiae (strain ATCC MYA-4681 / CBS 112371) OX=663331 GN=ARB_01444 PE=1 SV=1 && PF17652:Glycosyl hydrolase family 81 C-terminal domain|PF03639:Glycosyl hydrolase family 81 N-terminal domain
Solyc02g089920_2	-1.51115	0.0261463	2	52221759	52227210	+	NA && sp|O64825|LYK4_ARATH LysM domain receptor-like kinase 4 OS=Arabidopsis thaliana OX=3702 GN=LYK4 PE=1 SV=1 && PF00069:Protein kinase domain|PF07714:Protein tyrosine kinase
Solyc02g090120_1	3.29478	1.87047e-11	2	52381758	52382018	-	NA && - && -
Solyc02g090360_3	-2.16868	0.00486977	2	52555217	52558328	-	NA && sp|P29162|ASOL_TOBAC L-ascorbate oxidase homolog OS=Nicotiana tabacum OX=4097 PE=2 SV=1 && PF07731:Multicopper oxidase|PF00394:Multicopper oxidase|PF07732:Multicopper oxidase
Solyc02g090380_3	-1.613	0.00191834	2	52570426	52578827	+	NA && sp|Q9FKZ1|DRL42_ARATH Probable disease resistance protein At5g66900 OS=Arabidopsis thaliana OX=3702 GN=At5g66900 PE=3 SV=1 && PF05659:Arabidopsis broad-spectrum mildew resistance protein RPW8|PF00931:NB-ARC domain|PF07727:Reverse transcriptase (RNA-dependent DNA polymerase)
Solyc02g090560_3	-2.33269	0.0189515	2	52734175	52736988	-	NA && sp|Q9LIK7|ACA13_ARATH Putative calcium-transporting ATPase 13, plasma membrane-type OS=Arabidopsis thaliana OX=3702 GN=ACA13 PE=3 SV=1 && PF00689:Cation transporting ATPase, C-terminus
Solyc02g090970_1	-2.65853	0.000194211	2	53061908	53062990	+	NA && sp|Q9SND6|M3K20_ARATH Mitogen-activated protein kinase kinase kinase 20 OS=Arabidopsis thaliana OX=3702 GN=MAPKKK20 PE=1 SV=1 && PF00069:Protein kinase domain
Solyc02g091020_2	-2.22932	0.0131197	2	53088690	53093915	-	NA && sp|Q8RY25|NU98A_ARATH Nuclear pore complex protein NUP98A OS=Arabidopsis thaliana OX=3702 GN=NUP98A PE=1 SV=1 && PF04096:Nucleoporin autopeptidase
Solyc02g091250_1	-2.10213	0.037493	2	53248152	53248544	-	NA && - && -
Solyc02g091500_1	-1.22419	0.0267829	2	53417352	53417822	+	NA && - && PF13499:EF-hand domain pair
Solyc02g091740_3	-1.31946	0.0282158	2	53636184	53643128	+	NA && sp|Q9SCJ4|KN8B_ARATH Kinesin-like protein KIN-8B OS=Arabidopsis thaliana OX=3702 GN=KIN8B PE=2 SV=1 && PF00225:Kinesin motor domain
Solyc02g091990_3	-3.47954	0.00204806	2	53844982	53847973	-	NA && sp|Q42881|1A13_SOLLC 1-aminocyclopropane-1-carboxylate synthase 3 OS=Solanum lycopersicum OX=4081 GN=ACS3 PE=1 SV=1 && PF00155:Aminotransferase class I and II
Solyc02g092290_3	2.36855	1.99924e-09	2	54049555	54053819	+	NA && sp|Q6NKX3|FDL14_ARATH F-box/FBD/LRR-repeat protein At2g04230 OS=Arabidopsis thaliana OX=3702 GN=At2g04230 PE=2 SV=1 && -
Solyc02g092560_3	1.3202	0.00569713	2	54249813	54254265	-	NA && sp|Q66GP0|SR1P1_ARATH BTB/POZ domain-containing protein SR1IP1 OS=Arabidopsis thaliana OX=3702 GN=SR1IP1 PE=1 SV=2 && PF00651:BTB/POZ domain|PF03000:NPH3 family
Solyc02g092990_1	-1.0519	0.0321134	2	54590990	54592642	+	NA && sp|Q9FE83|SKIP2_ARATH F-box protein SKIP2 OS=Arabidopsis thaliana OX=3702 GN=SKIP2 PE=1 SV=1 && PF12937:F-box-like
Solyc02g093050_3	-3.19648	5.98769e-05	2	54634844	54636846	+	NA && sp|Q9STX0|WRKY7_ARATH Probable WRKY transcription factor 7 OS=Arabidopsis thaliana OX=3702 GN=WRKY7 PE=1 SV=1 && PF10533:Plant zinc cluster domain|PF03106:WRKY DNA -binding domain
Solyc02g093230_3	-4.62872	7.33168e-09	2	54799559	54801957	-	NA && sp|Q8H9B6|CAMT_SOLTU Caffeoyl-CoA O-methyltransferase OS=Solanum tuberosum OX=4113 GN=CCOAOMT PE=2 SV=1 && PF01596:O-methyltransferase
Solyc02g093270_3	-1.80269	0.0351534	2	54815435	54817854	-	NA && sp|Q8H9B6|CAMT_SOLTU Caffeoyl-CoA O-methyltransferase OS=Solanum tuberosum OX=4113 GN=CCOAOMT PE=2 SV=1 && PF01596:O-methyltransferase
Solyc02g093290_3	-1.69153	0.00834442	2	54830590	54838877	+	NA && sp|Q84WV8|NPRT2_ARATH Nicotinate phosphoribosyltransferase 2 OS=Arabidopsis thaliana OX=3702 GN=NAPRT2 PE=2 SV=1 && PF17767:Nicotinate phosphoribosyltransferase (NAPRTase) N-terminal domain|PF17956:Nicotinate phosphoribosyltransferase C-terminal domain
Solyc02g093840_3	-1.09276	0.0474884	2	55180504	55185061	+	NA && sp|Q9LU91|SKI14_ARATH F-box protein SKIP14 OS=Arabidopsis thaliana OX=3702 GN=SKIP14 PE=1 SV=1 && -
Solyc02g093850_3	1.87632	0.0100427	2	55188843	55192148	+	NA && - && PF13637:Ankyrin repeats (many copies)|PF13857:Ankyrin repeats (many copies)
Solyc02g093870_3	-2.60008	0.00247493	2	55199699	55209468	+	NA && sp|Q9FKS8|LHT1_ARATH Lysine histidine transporter 1 OS=Arabidopsis thaliana OX=3702 GN=LHT1 PE=1 SV=1 && PF01490:Transmembrane amino acid transporter protein
Solyc02g093910_3	3.88607	1.40089e-14	2	55242968	55245921	+	NA && sp|Q9LK31|Y3272_ARATH Kelch repeat-containing protein At3g27220 OS=Arabidopsis thaliana OX=3702 GN=At3g27220 PE=2 SV=1 && PF13964:Kelch motif|PF13418:Galactose oxidase, central domain
Solyc02g094010_2	-3.75552	4.08242e-11	2	55302622	55305978	-	NA && sp|Q9SGI7|LYK2_ARATH Protein LYK2 OS=Arabidopsis thaliana OX=3702 GN=LYK2 PE=2 SV=1 && PF13499:EF-hand domain pair|PF13833:EF-hand domain pair
Solyc02g094180_3	-4.21341	0.000609961	2	55425108	55430771	+	NA && sp|Q9SZE7|PER51_ARATH Peroxidase 51 OS=Arabidopsis thaliana OX=3702 GN=PER51 PE=2 SV=1 && -
Solyc02g094320_3	1.30733	0.032024	2	55512393	55525851	+	NA && sp|Q9LSD6|ARP2_ARATH Actin-related protein 2 OS=Arabidopsis thaliana OX=3702 GN=ARP2 PE=1 SV=1 && PF13041:PPR repeat family|PF00022:Actin
Solyc02g094400_3	1.32496	0.0395631	2	55567527	55570954	+	NA && sp|Q9SGA2|GDPD1_ARATH Glycerophosphodiester phosphodiesterase GDPD1, chloroplastic OS=Arabidopsis thaliana OX=3702 GN=GDPD1 PE=1 SV=1 && PF03009:Glycerophosphoryl diester phosphodiesterase family
Solyc02g094756_1	-1.95954	0.0006163	2	37001409	37004678	+	NA && sp|Q6RYA0|SABP2_TOBAC Salicylic acid-binding protein 2 OS=Nicotiana tabacum OX=4097 GN=SABP2 PE=1 SV=1 && PF00561:alpha/beta hydrolase fold|PF07727:Reverse transcriptase (RNA-dependent DNA polymerase)
Solyc02g094757_1	-2.86006	0.0158045	2	37007316	37009059	+	NA && sp|P92519|M810_ARATH Uncharacterized mitochondrial protein AtMg00810 OS=Arabidopsis thaliana OX=3702 GN=AtMg00810 PE=4 SV=1 && PF07727:Reverse transcriptase (RNA-dependent DNA polymerase)
Solyc03g005040_1	-7.65735	8.87599e-05	3	42015	42440	-	NA && sp|Q8RYJ8|CML19_ORYSJ Putative calcium-binding protein CML19 OS=Oryza sativa subsp. japonica OX=39947 GN=CML19 PE=3 SV=1 && PF13499:EF-hand domain pair|PF13833:EF-hand domain pair
Solyc03g005260_3	-2.40975	1.10254e-06	3	148772	153939	-	NA && sp|Q9LIK9|APS1_ARATH ATP sulfurylase 1, chloroplastic OS=Arabidopsis thaliana OX=3702 GN=APS1 PE=1 SV=1 && PF14306:PUA-like domain|PF01747:ATP-sulfurylase
Solyc03g005760_1	1.78615	0.00477542	3	538200	539003	-	NA && sp|P07369|CB2G_SOLLC Chlorophyll a-b binding protein 3C, chloroplastic OS=Solanum lycopersicum OX=4081 GN=CAB3C PE=3 SV=1 && PF00504:Chlorophyll A-B binding protein
Solyc03g006490_3	2.65094	4.66721e-05	3	1074637	1077475	+	NA && - && PF12481:Aluminium induced protein
Solyc03g006610_3	-2.69651	0.00108525	3	1187165	1192695	+	NA && sp|Q9FL69|AGD5_ARATH ADP-ribosylation factor GTPase-activating protein AGD5 OS=Arabidopsis thaliana OX=3702 GN=AGD5 PE=1 SV=1 && PF01412:Putative GTPase activating protein for Arf
Solyc03g006860_3	1.08736	0.000751105	3	1373093	1377446	-	NA && sp|Q9FLH8|SCRK7_ARATH Probable fructokinase-7 OS=Arabidopsis thaliana OX=3702 GN=At5g51830 PE=1 SV=1 && PF00294:pfkB family carbohydrate kinase
Solyc03g007650_1	1.12711	0.0129502	3	2189471	2190292	-	NA && sp|P59910|DJB13_HUMAN DnaJ homolog subfamily B member 13 OS=Homo sapiens OX=9606 GN=DNAJB13 PE=1 SV=1 && PF01556:DnaJ C terminal domain
Solyc03g007710_3	-2.2678	0.0236861	3	2242488	2243901	-	NA && sp|Q9FLX4|MAKR5_ARATH Membrane-associated kinase regulator 5 OS=Arabidopsis thaliana OX=3702 GN=MAKR5 PE=2 SV=1 && -
Solyc03g007890_3	2.24007	0.0083241	3	2410163	2414117	-	NA && sp|P51819|HSP83_IPONI Heat shock protein 83 OS=Ipomoea nil OX=35883 GN=HSP83A PE=2 SV=1 && PF02518:Histidine kinase-, DNA gyrase B-, and HSP90-like ATPase|PF00183:Hsp90 protein
Solyc03g020050_3	2.71118	0.0149756	3	62638145	62639107	+	NA && sp|Q43502|IP23_SOLLC Proteinase inhibitor type-2 CEVI57 OS=Solanum lycopersicum OX=4081 GN=CEVI57 PE=2 SV=1 && PF02428:Potato type II proteinase inhibitor family
Solyc03g025510_3	1.38427	0.000428743	3	2923983	2929372	-	NA && - && PF01764:Lipase (class 3)|PF03893:Lipase 3 N-terminal region
Solyc03g026230_1	-3.06175	0.000751081	3	3692532	3694115	-	NA && sp|O82752|DTX49_ARATH Protein DETOXIFICATION 49 OS=Arabidopsis thaliana OX=3702 GN=DTX49 PE=2 SV=1 && PF01554:MatE
Solyc03g026270_2	-3.05394	1.99924e-09	3	3737395	3744238	+	NA && sp|Q9M0L0|DRE1A_ARATH Dehydration-responsive element-binding protein 1A OS=Arabidopsis thaliana OX=3702 GN=DREB1A PE=1 SV=2 && PF00847:AP2 domain
Solyc03g031440_3	-1.73614	0.00224562	3	4010061	4012675	+	NA && sp|Q6NQE2|FQRL1_ARATH Probable NAD(P)H dehydrogenase (quinone) FQR1-like 1 OS=Arabidopsis thaliana OX=3702 GN=At4g27270 PE=1 SV=1 && PF03358:NADPH-dependent FMN reductase
Solyc03g031630_3	6.59222	9.17453e-08	3	4128340	4129222	+	NA && - && PF13499:EF-hand domain pair
Solyc03g031860_3	2.6472	0.0233608	3	4350647	4356442	+	NA && sp|P08196|PSY1_SOLLC Phytoene synthase 1, chloroplastic OS=Solanum lycopersicum OX=4081 GN=PSY1 PE=1 SV=2 && PF00494:Squalene/phytoene synthase
Solyc03g031880_3	2.8839	0.0279978	3	4368182	4373909	-	NA && sp|Q8H191|PAO4_ARATH Probable polyamine oxidase 4 OS=Arabidopsis thaliana OX=3702 GN=PAO4 PE=1 SV=1 && PF01593:Flavin containing amine oxidoreductase
Solyc03g031900_2	-4.19332	7.18458e-06	3	4390606	4401357	-	NA && sp|O94387|YGSA_SCHPO Uncharacterized ATP-dependent helicase C29A10.10c OS=Schizosaccharomyces pombe (strain 972 / ATCC 24843) OX=284812 GN=SPBC29A10.10c PE=3 SV=1 && PF13087:AAA domain|PF13086:AAA domain
Solyc03g032150_3	-1.45064	0.0428555	3	4679271	4684858	+	NA && sp|Q9SII6|PIX13_ARATH Probable serine/threonine-protein kinase PIX13 OS=Arabidopsis thaliana OX=3702 GN=PIX13 PE=1 SV=2 && PF00069:Protein kinase domain
Solyc03g033330_3	3.44684	6.0091e-13	3	4936002	4939157	+	NA && sp|Q8GT75|NIP1_ARATH NEP1-interacting protein 1 OS=Arabidopsis thaliana OX=3702 GN=NIP1 PE=1 SV=2 && PF13436:Glycine-zipper domain|PF13639:Ring finger domain
Solyc03g033740_3	-6.98059	8.84169e-05	3	5359917	5361067	-	NA && sp|O64464|PSB1_ORYSJ Proteasome subunit beta type-1 OS=Oryza sativa subsp. japonica OX=39947 GN=PBF1 PE=2 SV=1 && -
Solyc03g033745_1	-6.74825	0.000324511	3	5362233	5373114	-	NA && sp|O82531|PSB1_PETHY Proteasome subunit beta type-1 OS=Petunia hybrida OX=4102 GN=PBF1 PE=2 SV=1 && -
Solyc03g033790_3	-5.24205	0.00488502	3	5429571	5441386	+	NA && sp|Q8VZG2|HSR4_ARATH Protein HYPER-SENSITIVITY-RELATED 4 OS=Arabidopsis thaliana OX=3702 GN=HSR4 PE=2 SV=1 && PF14363:Domain associated at C-terminal with AAA|PF00004:ATPase family associated with various cellular activities (AAA)
Solyc03g033840_3	-2.65342	0.00438379	3	5469796	5473617	-	NA && sp|Q8VZG2|HSR4_ARATH Protein HYPER-SENSITIVITY-RELATED 4 OS=Arabidopsis thaliana OX=3702 GN=HSR4 PE=2 SV=1 && PF00004:ATPase family associated with various cellular activities (AAA)|PF14363:Domain associated at C-terminal with AAA
Solyc03g034010_3	3.08523	0.0183756	3	5750933	5755102	-	NA && sp|O23225|PUB5_ARATH U-box domain-containing protein 5 OS=Arabidopsis thaliana OX=3702 GN=PUB5 PE=3 SV=3 && -
Solyc03g034410_1	-3.02356	7.1714e-06	3	6399018	6399533	+	NA && - && PF14009:Domain of unknown function (DUF4228)
Solyc03g043960_3	2.75919	1.06762e-08	3	7769584	7777274	-	NA && sp|Q93Y31|ARL8B_ARATH ADP-ribosylation factor-like protein 8b OS=Arabidopsis thaliana OX=3702 GN=ARL8B PE=2 SV=1 && PF00025:ADP-ribosylation factor family
Solyc03g044330_1	1.41025	0.0305732	3	8871620	8873599	-	NA && sp|P09114|ILVB2_TOBAC Acetolactate synthase 2, chloroplastic OS=Nicotiana tabacum OX=4097 GN=ALS SURB PE=1 SV=1 && PF02776:Thiamine pyrophosphate enzyme, N-terminal TPP binding domain|PF02775:Thiamine pyrophosphate enzyme, C-terminal TPP binding domain|PF00205:Thiamine pyrophosphate enzyme, central domain
Solyc03g044820_3	2.69952	0.00263443	3	10623454	10634036	-	NA && sp|Q8S9K8|MES10_ARATH Methylesterase 10 OS=Arabidopsis thaliana OX=3702 GN=MES10 PE=2 SV=1 && PF12697:Alpha/beta hydrolase family
Solyc03g059260_3	-1.05498	0.000575502	3	30407099	30412018	-	NA && sp|F4J3G5|CTPA3_ARATH Carboxyl-terminal-processing peptidase 3, chloroplastic OS=Arabidopsis thaliana OX=3702 GN=CTPA3 PE=3 SV=1 && PF17820:PDZ domain|PF03572:Peptidase family S41
Solyc03g059390_3	2.63096	0.00346752	3	31232359	31234427	-	NA && sp|Q9ZUN5|TET2_ARATH Tetraspanin-2 OS=Arabidopsis thaliana OX=3702 GN=TET2 PE=2 SV=1 && PF00335:Tetraspanin family
Solyc03g064030_3	1.58725	0.000434407	3	39459172	39465235	-	NA && sp|Q8C1A9|ABD18_MOUSE Protein ABHD18 OS=Mus musculus OX=10090 GN=Abhd18 PE=2 SV=1 && PF09752:Abhydrolase domain containing 18
Solyc03g065340_3	1.16155	0.000608245	3	43658420	43673650	+	NA && sp|P04045|PHSL1_SOLTU Alpha-1,4 glucan phosphorylase L-1 isozyme, chloroplastic/amyloplastic OS=Solanum tuberosum OX=4113 PE=1 SV=2 && PF00343:Carbohydrate phosphorylase
Solyc03g078090_3	-3.13026	0.027858	3	51474536	51478028	+	NA && sp|Q9LXD9|PME51_ARATH Probable pectinesterase/pectinesterase inhibitor 51 OS=Arabidopsis thaliana OX=3702 GN=PME51 PE=2 SV=1 && PF01095:Pectinesterase|PF04043:Plant invertase/pectin methylesterase inhibitor
Solyc03g078610_3	1.60267	0.00831068	3	52656462	52664350	-	NA && sp|O65413|STP12_ARATH Sugar transport protein 12 OS=Arabidopsis thaliana OX=3702 GN=STP12 PE=2 SV=1 && PF00083:Sugar (and other) transporter
Solyc03g078620_1	4.11386	0.00317672	3	52664790	52665398	-	NA && - && -
Solyc03g078720_3	1.66601	0.0391884	3	52854252	52855611	+	NA && sp|U5NH37|7DLGT_CATRO 7-deoxyloganetic acid glucosyl transferase OS=Catharanthus roseus OX=4058 GN=7DLGT PE=1 SV=1 && -
Solyc03g080080_3	2.70024	3.00613e-10	3	53409877	53414165	+	NA && sp|O81916|YC22_ARATH Uncharacterized calcium-binding protein At1g02270 OS=Arabidopsis thaliana OX=3702 GN=At1g02270 PE=2 SV=2 && PF03372:Endonuclease/Exonuclease/phosphatase family
Solyc03g082500_3	-1.07279	0.0185661	3	53851863	53860735	+	NA && sp|Q9FIM9|CAMK4_ARATH CDPK-related kinase 4 OS=Arabidopsis thaliana OX=3702 GN=CRK4 PE=1 SV=1 && PF00069:Protein kinase domain
Solyc03g082520_1	-5.56769	6.63188e-05	3	53884510	53884863	-	NA && sp|Q9ZUZ3|SAU32_ARATH Auxin-responsive protein SAUR32 OS=Arabidopsis thaliana OX=3702 GN=SAUR32 PE=2 SV=1 && PF02519:Auxin responsive protein
Solyc03g082530_1	-3.15683	4.07315e-07	3	53889170	53889538	-	NA && sp|Q9ZUZ3|SAU32_ARATH Auxin-responsive protein SAUR32 OS=Arabidopsis thaliana OX=3702 GN=SAUR32 PE=2 SV=1 && PF02519:Auxin responsive protein
Solyc03g082740_3	1.51065	0.00130997	3	54061680	54063771	+	NA && sp|Q9T096|YIPL6_ARATH Protein yippee-like At4g27745 OS=Arabidopsis thaliana OX=3702 GN=At4g27745 PE=3 SV=2 && PF03226:Yippee zinc-binding/DNA-binding /Mis18, centromere assembly
Solyc03g082800_2	-1.88727	0.0467636	6	412063	412212	+	NA && - && -
Solyc03g083440_3	4.08728	1.39024e-10	3	54763702	54775081	+	NA && sp|Q9LV03|GLUT1_ARATH Glutamate synthase 1 [NADH], chloroplastic OS=Arabidopsis thaliana OX=3702 GN=GLT1 PE=1 SV=2 && PF01645:Conserved region in glutamate synthase|PF01493:GXGXG motif|PF07992:Pyridine nucleotide-disulphide oxidoreductase|PF00310:Glutamine amidotransferases class-II|PF14691:Dihydroprymidine dehydrogenase domain II, 4Fe-4S cluster|PF04898:Glutamate synthase central domain
Solyc03g083460_3	-1.98102	0.00915581	3	54782108	54785890	+	NA && sp|Q9SKK8|ATL22_ARATH RING-H2 finger protein ATL22 OS=Arabidopsis thaliana OX=3702 GN=ATL22 PE=2 SV=2 && PF13639:Ring finger domain
Solyc03g083480_3	-1.84106	0.00073878	3	54789573	54790840	+	NA && - && PF13947:Wall-associated receptor kinase galacturonan-binding
Solyc03g083680_1	-4.67055	0.0360205	3	55071897	55072211	+	NA && - && -
Solyc03g083730_1	-6.04389	9.77046e-05	3	55098269	55098874	+	NA && sp|P17407|21KD_DAUCA 21 kDa protein OS=Daucus carota OX=4039 PE=2 SV=1 && PF04043:Plant invertase/pectin methylesterase inhibitor
Solyc03g083910_3	3.93115	4.10442e-07	3	55278885	55283499	-	NA && sp|P29000|INVA_SOLLC Acid beta-fructofuranosidase OS=Solanum lycopersicum OX=4081 GN=TIV1 PE=2 SV=1 && PF08244:Glycosyl hydrolases family 32 C terminal|PF00251:Glycosyl hydrolases family 32 N-terminal domain|PF11837:Domain of unknown function (DUF3357)
Solyc03g083960_3	3.0381	2.38303e-07	3	55324035	55328265	-	NA && sp|O64896|TPPA_ARATH Trehalose-phosphate phosphatase A OS=Arabidopsis thaliana OX=3702 GN=TPPA PE=1 SV=1 && PF02358:Trehalose-phosphatase
Solyc03g093080_3	-2.46289	0.000113238	3	55695515	55696772	-	NA && sp|Q38910|XTH23_ARATH Probable xyloglucan endotransglucosylase/hydrolase protein 23 OS=Arabidopsis thaliana OX=3702 GN=XTH23 PE=2 SV=1 && PF00722:Glycosyl hydrolases family 16|PF06955:Xyloglucan endo-transglycosylase (XET) C-terminus
Solyc03g093120_3	-3.20016	4.10442e-07	3	55712198	55720653	-	NA && sp|Q38910|XTH23_ARATH Probable xyloglucan endotransglucosylase/hydrolase protein 23 OS=Arabidopsis thaliana OX=3702 GN=XTH23 PE=2 SV=1 && PF00722:Glycosyl hydrolases family 16|PF06955:Xyloglucan endo-transglycosylase (XET) C-terminus
Solyc03g093130_3	-3.48205	5.5177e-08	3	55733462	55735427	-	NA && sp|Q38910|XTH23_ARATH Probable xyloglucan endotransglucosylase/hydrolase protein 23 OS=Arabidopsis thaliana OX=3702 GN=XTH23 PE=2 SV=1 && PF00722:Glycosyl hydrolases family 16|PF06955:Xyloglucan endo-transglycosylase (XET) C-terminus
Solyc03g093140_3	1.58798	0.00302476	3	55746511	55749439	-	NA && sp|Q9C5L3|GLPT1_ARATH Putative glycerol-3-phosphate transporter 1 OS=Arabidopsis thaliana OX=3702 GN=At3g47420 PE=2 SV=1 && PF07690:Major Facilitator Superfamily
Solyc03g093360_3	1.22142	0.0145677	3	56060057	56061195	+	NA && sp|O65660|PLAT1_ARATH PLAT domain-containing protein 1 OS=Arabidopsis thaliana OX=3702 GN=PLAT1 PE=1 SV=1 && PF06232:Embryo-specific protein 3, (ATS3)
Solyc03g093510_2	-1.95129	0.0470814	3	56284768	56292157	+	NA && sp|P53118|ROG1_YEAST Putative lipase ROG1 OS=Saccharomyces cerevisiae (strain ATCC 204508 / S288c) OX=559292 GN=ROG1 PE=1 SV=1 && PF05057:Putative serine esterase (DUF676)
Solyc03g093790_3	5.40367	0.0473001	3	56899618	56903052	+	NA && sp|O80513|CCU41_ARATH Cyclin-U4-1 OS=Arabidopsis thaliana OX=3702 GN=CYCU4-1 PE=1 SV=1 && PF08613:Cyclin
Solyc03g093890_3	-3.38619	0.00356731	3	56976238	56977668	-	NA && sp|Q9SJX8|MYB14_ARATH Transcription factor MYB14 OS=Arabidopsis thaliana OX=3702 GN=MYB14 PE=2 SV=1 && PF00249:Myb-like DNA-binding domain
Solyc03g094145_1	-1.8865	0.0204807	3	57406433	57416360	+	NA && sp|Q8I7P9|POL5_DROME Retrovirus-related Pol polyprotein from transposon opus OS=Drosophila melanogaster OX=7227 GN=pol PE=4 SV=1 && -
Solyc03g095900_3	1.16085	0.00325407	3	59009171	59010710	+	NA && sp|P10967|ACCH3_SOLLC 1-aminocyclopropane-1-carboxylate oxidase homolog OS=Solanum lycopersicum OX=4081 GN=ACO3 PE=2 SV=1 && PF03171:2OG-Fe(II) oxygenase superfamily|PF14226:non-haem dioxygenase in morphine synthesis N-terminal
Solyc03g095910_2	2.54874	0.043843	3	59012891	59019144	-	NA && sp|P10967|ACCH3_SOLLC 1-aminocyclopropane-1-carboxylate oxidase homolog OS=Solanum lycopersicum OX=4081 GN=ACO3 PE=2 SV=1 && PF03171:2OG-Fe(II) oxygenase superfamily
Solyc03g096070_3	-2.52953	0.0255846	3	59346939	59354999	-	NA && sp|Q8GV43|PLCD6_ARATH Phosphoinositide phospholipase C 6 OS=Arabidopsis thaliana OX=3702 GN=PLC6 PE=2 SV=2 && PF00387:Phosphatidylinositol-specific phospholipase C, Y domain|PF00168:C2 domain|PF00388:Phosphatidylinositol-specific phospholipase C, X domain
Solyc03g096390_3	-1.77892	0.0323546	3	59896247	59900990	-	NA && sp|P92961|PROT1_ARATH Proline transporter 1 OS=Arabidopsis thaliana OX=3702 GN=PROT1 PE=1 SV=1 && PF01490:Transmembrane amino acid transporter protein
Solyc03g096760_1	-3.00223	0.0121598	3	60535926	60536264	-	NA && sp|Q9FIR9|LSU2_ARATH Protein RESPONSE TO LOW SULFUR 2 OS=Arabidopsis thaliana OX=3702 GN=LSU2 PE=1 SV=1 && -
Solyc03g097050_3	-2.344	7.61843e-06	3	60834695	60840612	-	NA && sp|Q9LFL0|CSLD2_ARATH Cellulose synthase-like protein D2 OS=Arabidopsis thaliana OX=3702 GN=CSLD2 PE=3 SV=1 && PF14570:RING/Ubox like zinc-binding domain|PF03552:Cellulose synthase
Solyc03g097230_1	-1.39601	0.0143236	3	60971289	60971873	+	NA && sp|Q9M8T3|Y2910_ARATH Putative gamma-glutamylcyclotransferase At3g02910 OS=Arabidopsis thaliana OX=3702 GN=At3g02910 PE=2 SV=2 && PF06094:Gamma-glutamyl cyclotransferase, AIG2-like
Solyc03g097370_3	-1.15023	0.0138395	3	61116697	61124632	-	NA && sp|P38935|SMBP2_HUMAN DNA-binding protein SMUBP-2 OS=Homo sapiens OX=9606 GN=IGHMBP2 PE=1 SV=3 && PF13086:AAA domain|PF13087:AAA domain
Solyc03g097410_1	-4.51843	0.00216551	3	61172847	61173812	+	NA && sp|A0JJZ6|ITPK5_ORYSI Inositol-tetrakisphosphate 1-kinase 5 OS=Oryza sativa subsp. indica OX=39946 GN=ITPK5 PE=3 SV=1 && PF17927:Inositol 1,3,4-trisphosphate 5/6-kinase pre-ATP-grasp domain|PF05770:Inositol 1,3,4-trisphosphate 5/6-kinase ATP-grasp domain
Solyc03g097630_3	-1.0012	0.00958323	3	61398101	61404846	+	NA && sp|Q0WQK2|ZDHC9_ARATH Probable protein S-acyltransferase 7 OS=Arabidopsis thaliana OX=3702 GN=PAT07 PE=1 SV=1 && PF01529:DHHC palmitoyltransferase
Solyc03g097840_3	-2.13422	0.0262222	3	61600672	61604549	-	NA && sp|Q9FMU6|MPCP3_ARATH Mitochondrial phosphate carrier protein 3, mitochondrial OS=Arabidopsis thaliana OX=3702 GN=MPT3 PE=1 SV=1 && PF00153:Mitochondrial carrier protein
Solyc03g098240_3	1.63044	2.0521e-08	3	62031070	62035654	+	NA && sp|P54767|DCE_SOLLC Glutamate decarboxylase OS=Solanum lycopersicum OX=4081 PE=2 SV=1 && PF00282:Pyridoxal-dependent decarboxylase conserved domain
Solyc03g098290_3	2.28238	9.36272e-06	3	62070412	62074624	+	NA && sp|Q9FX32|SUS6_ARATH Sucrose synthase 6 OS=Arabidopsis thaliana OX=3702 GN=SUS6 PE=1 SV=1 && PF00534:Glycosyl transferases group 1|PF00862:Sucrose synthase
Solyc03g098480_1	1.51382	0.0472956	3	62195672	62196649	-	NA && - && -
Solyc03g098680_3	-5.82386	0.0472526	3	62397152	62399657	-	NA && sp|Q9LMU2|KTI5_ARATH Kunitz trypsin inhibitor 5 OS=Arabidopsis thaliana OX=3702 GN=KTI5 PE=2 SV=1 && PF00197:Trypsin and protease inhibitor
Solyc03g098750_3	1.41325	0.0110081	3	62462206	62465229	-	NA && - && -
Solyc03g111100_1	-1.31803	0.00577924	3	63251006	63251938	-	NA && - && -
Solyc03g111300_1	-3.62039	0.000784146	3	63400740	63402215	+	NA && sp|Q9FMV7|C94B1_ARATH Cytochrome P450 94B1 OS=Arabidopsis thaliana OX=3702 GN=CYP94B1 PE=1 SV=1 && PF00067:Cytochrome P450
Solyc03g111310_3	1.76461	4.48468e-05	3	63409700	63414490	+	NA && sp|Q8LBB2|KING1_ARATH SNF1-related protein kinase regulatory subunit gamma-1 OS=Arabidopsis thaliana OX=3702 GN=KING1 PE=1 SV=2 && PF00571:CBS domain
Solyc03g111690_3	-1.36816	0.00082933	3	63827404	63832904	+	NA && sp|Q93Z25|PLY22_ARATH Probable pectate lyase 22 OS=Arabidopsis thaliana OX=3702 GN=At5g63180 PE=2 SV=1 && PF00544:Pectate lyase
Solyc03g111793_1	-1.55037	0.035325	3	63907852	63909768	-	NA && sp|Q9SKB2|SBIR1_ARATH Leucine-rich repeat receptor-like serine/threonine/tyrosine-protein kinase SOBIR1 OS=Arabidopsis thaliana OX=3702 GN=SOBIR1 PE=1 SV=1 && PF00069:Protein kinase domain|PF13855:Leucine rich repeat
Solyc03g111990_3	-2.20362	0.00557781	3	64032850	64038146	-	NA && sp|P37117|C71A4_SOLME Cytochrome P450 71A4 OS=Solanum melongena OX=4111 GN=CYP71A4 PE=2 SV=1 && PF00067:Cytochrome P450
Solyc03g112010_3	2.92891	0.00143933	3	64045520	64056169	-	NA && sp|P37117|C71A4_SOLME Cytochrome P450 71A4 OS=Solanum melongena OX=4111 GN=CYP71A4 PE=2 SV=1 && PF00067:Cytochrome P450
Solyc03g112210_1	1.88033	7.96453e-05	3	64172928	64173206	-	NA && - && -
Solyc03g112600_3	-4.36955	0.0384495	3	64477247	64486497	+	NA && sp|Q08BY5|JMJD4_DANRE 2-oxoglutarate and iron-dependent oxygenase JMJD4 OS=Danio rerio OX=7955 GN=jmjd4 PE=2 SV=1 && PF03080:Neprosin
Solyc03g112750_3	1.87008	0.0301169	3	64571740	64575693	+	NA && sp|Q9FJ57|TRN1_ARATH Protein TORNADO 1 OS=Arabidopsis thaliana OX=3702 GN=TRN1 PE=2 SV=1 && PF16095:C-terminal of Roc, COR, domain
Solyc03g112755_1	2.67567	0.0379297	3	64575762	64577126	+	NA && sp|Q9FJ57|TRN1_ARATH Protein TORNADO 1 OS=Arabidopsis thaliana OX=3702 GN=TRN1 PE=2 SV=1 && -
Solyc03g113070_3	-1.17152	0.0198365	3	64850815	64856045	+	NA && sp|Q84K47|AB2A_ARATH ABC transporter A family member 2 OS=Arabidopsis thaliana OX=3702 GN=ABCA2 PE=2 SV=1 && PF12698:ABC-2 family transporter protein
Solyc03g113080_3	-1.27589	0.0472248	3	64856192	64857960	+	NA && sp|Q84K47|AB2A_ARATH ABC transporter A family member 2 OS=Arabidopsis thaliana OX=3702 GN=ABCA2 PE=2 SV=1 && PF00005:ABC transporter
Solyc03g113130_3	3.72699	7.1714e-06	3	64882804	64886286	-	NA && sp|Q8LGJ5|PCO2_ARATH Plant cysteine oxidase 2 OS=Arabidopsis thaliana OX=3702 GN=PCO2 PE=1 SV=1 && PF07847:PCO_ADO
Solyc03g113380_3	-1.36003	0.0274653	3	65010704	65015758	-	NA && sp|Q8GYP6|PPR49_ARATH Pentatricopeptide repeat-containing protein At1g18900 OS=Arabidopsis thaliana OX=3702 GN=At1g18900 PE=2 SV=1 && PF12854:PPR repeat|PF13041:PPR repeat family
Solyc03g113660_3	3.26211	4.04141e-11	3	65215819	65228132	+	NA && - && -
Solyc03g113930_2	1.77985	0.0154233	3	65462736	65463278	+	NA && sp|P30236|HSP41_SOYBN 22.0 kDa class IV heat shock protein OS=Glycine max OX=3847 GN=HSP22.0 PE=3 SV=1 && PF00011:Hsp20/alpha crystallin family
Solyc03g113970_3	-1.47489	0.0248706	3	65510146	65527333	+	NA && sp|C0SVV6|CB60A_ARATH Calmodulin-binding protein 60 A OS=Arabidopsis thaliana OX=3702 GN=CBP60A PE=2 SV=1 && PF07887:Calmodulin binding protein-like
Solyc03g114150_3	1.29214	0.00352354	3	65653816	65658520	+	NA && sp|C7A2A0|BALDH_ANTMA Benzaldehyde dehydrogenase, mitochondrial OS=Antirrhinum majus OX=4151 GN=BALDH PE=1 SV=1 && PF00171:Aldehyde dehydrogenase family
Solyc03g114160_1	-1.55717	0.0129217	3	65660932	65662980	+	NA && sp|O80742|PUB19_ARATH U-box domain-containing protein 19 OS=Arabidopsis thaliana OX=3702 GN=PUB19 PE=2 SV=1 && PF04564:U-box domain
Solyc03g114710_3	-2.10099	2.72639e-06	3	66092651	66094348	-	NA && sp|Q6VAA5|U89B2_STERE UDP-glycosyltransferase 89B2 OS=Stevia rebaudiana OX=55670 GN=UGT89B2 PE=2 SV=1 && PF00201:UDP-glucoronosyl and UDP-glucosyl transferase
Solyc03g115060_3	-2.60248	0.0137917	3	66375290	66379842	-	NA && - && -
Solyc03g115070_1	-1.22209	0.00447519	3	66381817	66383724	+	NA && sp|Q9FNR3|E70E2_ARATH Exocyst complex component EXO70E2 OS=Arabidopsis thaliana OX=3702 GN=EXO70E2 PE=1 SV=1 && PF03081:Exo70 exocyst complex subunit
Solyc03g115220_3	-3.32606	0.000289846	3	66475335	66491365	-	NA && sp|Q9SBQ9|F3PH_PETHY Flavonoid 3'-monooxygenase OS=Petunia hybrida OX=4102 GN=CYP75B2 PE=2 SV=1 && PF00067:Cytochrome P450|PF07983:X8 domain
Solyc03g115500_3	-1.54811	0.0314772	3	66655935	66661037	-	NA && sp|Q9FF10|HPSE1_ARATH Heparanase-like protein 1 OS=Arabidopsis thaliana OX=3702 GN=At5g07830 PE=2 SV=1 && PF03662:Glycosyl hydrolase family 79, N-terminal domain
Solyc03g115740_2	-1.21841	0.0303742	3	66848562	66852709	-	NA && sp|Q9CA75|XXT5_ARATH Probable xyloglucan 6-xylosyltransferase 5 OS=Arabidopsis thaliana OX=3702 GN=XXT5 PE=1 SV=1 && PF05637:galactosyl transferase GMA12/MNN10 family
Solyc03g115910_2	2.02362	0.000651013	3	66977317	66980757	-	NA && sp|Q7X9I0|AGL65_ARATH Agamous-like MADS-box protein AGL65 OS=Arabidopsis thaliana OX=3702 GN=AGL65 PE=1 SV=1 && PF00319:SRF-type transcription factor (DNA-binding and dimerisation domain)
Solyc03g115930_2	-1.64416	0.0266258	3	66986689	66996466	-	NA && - && PF13499:EF-hand domain pair
Solyc03g116030_3	-1.45436	0.0158205	3	67039480	67045759	+	NA && - && PF12906:RING-variant domain|PF12428:Protein of unknown function (DUF3675)
Solyc03g116390_3	-4.14511	6.16643e-06	3	67342006	67342705	-	NA && - && -
Solyc03g116700_3	-4.68358	0.00469013	3	67477035	67477829	+	NA && sp|P29602|CPC_CUCSA Cucumber peeling cupredoxin OS=Cucumis sativus OX=3659 PE=1 SV=3 && PF02298:Plastocyanin-like domain
Solyc03g116710_3	-1.72992	0.0109572	3	67484641	67485631	-	NA && sp|Q9SSC7|LOR5_ARATH Protein LURP-one-related 5 OS=Arabidopsis thaliana OX=3702 GN=At1g80120 PE=2 SV=1 && PF04525:LURP-one-related
Solyc03g116880_3	1.42276	0.00358726	3	67616404	67623128	+	NA && sp|P05100|3MG1_ECOLI DNA-3-methyladenine glycosylase 1 OS=Escherichia coli (strain K12) OX=83333 GN=tag PE=1 SV=1 && PF03352:Methyladenine glycosylase
Solyc03g116890_3	-3.19829	4.58045e-05	3	67623408	67626540	-	NA && sp|Q9SAH7|WRK40_ARATH Probable WRKY transcription factor 40 OS=Arabidopsis thaliana OX=3702 GN=WRKY40 PE=1 SV=1 && PF03106:WRKY DNA -binding domain
Solyc03g117210_3	-2.24978	0.00121356	3	67892479	67896486	-	NA && - && -
Solyc03g117300_3	2.03076	3.762e-06	3	67956127	67962413	+	NA && - && PF06813:Nodulin-like
Solyc03g117350_1	-1.40412	0.00900134	3	67980083	67981501	-	NA && sp|Q9M8L9|AVT6E_ARATH Amino acid transporter AVT6E OS=Arabidopsis thaliana OX=3702 GN=AVT6E PE=2 SV=1 && PF01490:Transmembrane amino acid transporter protein
Solyc03g117800_3	2.47591	0.0191083	3	68314300	68318649	+	NA && sp|Q8H1Z0|CER3_ARATH Very-long-chain aldehyde decarbonylase CER3 OS=Arabidopsis thaliana OX=3702 GN=CER3 PE=1 SV=1 && PF04116:Fatty acid hydroxylase superfamily|PF12076:WAX2 C-terminal domain
Solyc03g117960_3	3.45387	1.36516e-05	3	68417831	68427768	-	NA && - && PF06087:Tyrosyl-DNA phosphodiesterase|PF08797:HIRAN domain|PF00498:FHA domain
Solyc03g117980_3	-1.47382	0.0453856	3	68456981	68462916	+	NA && sp|Q2HXL0|RBOHC_SOLTU Respiratory burst oxidase homolog protein C OS=Solanum tuberosum OX=4113 GN=RBOHC PE=1 SV=2 && PF08414:Respiratory burst NADPH oxidase|PF08030:Ferric reductase NAD binding domain|PF01794:Ferric reductase like transmembrane component|PF08022:FAD-binding domain
Solyc03g118060_3	2.43954	0.000325297	3	68528501	68529796	-	NA && - && -
Solyc03g118090_3	-2.13806	0.0126643	3	68544603	68549895	-	NA && sp|Q9FI43|MAPC2_ARATH Calcium-dependent mitochondrial ATP-magnesium/phosphate carrier protein 2 OS=Arabidopsis thaliana OX=3702 GN=APC2 PE=1 SV=1 && PF13499:EF-hand domain pair|PF00153:Mitochondrial carrier protein
Solyc03g118470_3	-2.20207	0.000369868	3	68814951	68817296	+	NA && sp|Q9ZU95|NUD17_ARATH Nudix hydrolase 17, mitochondrial OS=Arabidopsis thaliana OX=3702 GN=NUDT17 PE=2 SV=1 && PF00293:NUDIX domain
Solyc03g118710_3	1.10094	0.00365867	3	69040790	69043406	+	NA && sp|Q9LVH4|CAR4_ARATH Protein C2-DOMAIN ABA-RELATED 4 OS=Arabidopsis thaliana OX=3702 GN=CAR4 PE=1 SV=1 && PF00168:C2 domain
Solyc03g119250_3	-2.84249	2.32951e-07	3	69374126	69377163	-	NA && sp|Q9C9T2|SARD1_ARATH Protein SAR DEFICIENT 1 OS=Arabidopsis thaliana OX=3702 GN=SARD1 PE=1 SV=1 && PF07887:Calmodulin binding protein-like
Solyc03g119305_1	-2.34005	0.036311	3	69432802	69440607	+	NA && sp|Q8LPQ5|BTS_ARATH Zinc finger protein BRUTUS OS=Arabidopsis thaliana OX=3702 GN=BTS PE=1 SV=1 && PF05495:CHY zinc finger|PF01814:Hemerythrin HHE cation binding domain
Solyc03g119540_3	2.54742	0.0138788	3	69603307	69604885	-	NA && sp|Q8RWD0|COL16_ARATH Zinc finger protein CONSTANS-LIKE 16 OS=Arabidopsis thaliana OX=3702 GN=COL16 PE=1 SV=2 && PF00643:B-box zinc finger|PF06203:CCT motif
Solyc03g119660_2	-3.12503	0.0139417	3	69708462	69711618	-	NA && sp|Q9M9A5|PCR6_ARATH Protein PLANT CADMIUM RESISTANCE 6 OS=Arabidopsis thaliana OX=3702 GN=PCR6 PE=2 SV=1 && PF04749:PLAC8 family
Solyc03g120260_3	-3.22952	0.00412086	3	70194875	70197290	+	NA && sp|Q8L828|COB23_ARATH Coatomer subunit beta'-3 OS=Arabidopsis thaliana OX=3702 GN=At3g15980 PE=2 SV=1 && PF00400:WD domain, G-beta repeat
Solyc03g120550_3	-1.11281	0.0390121	3	70405544	70416317	+	NA && sp|Q9M817|PTR6_ARATH Protein NRT1/ PTR FAMILY 1.2 OS=Arabidopsis thaliana OX=3702 GN=NPF1.2 PE=1 SV=1 && PF00854:POT family
Solyc03g120980_3	-2.48661	2.5618e-07	3	70689278	70704520	+	NA && sp|Q9XIE2|AB36G_ARATH ABC transporter G family member 36 OS=Arabidopsis thaliana OX=3702 GN=ABCG36 PE=1 SV=1 && PF01061:ABC-2 type transporter|PF00005:ABC transporter|PF03949:Malic enzyme, NAD binding domain|PF08370:Plant PDR ABC transporter associated|PF00390:Malic enzyme, N-terminal domain
Solyc03g121295_1	1.34743	0.0424422	3	70929551	70930980	+	NA && sp|Q9SSM3|JAL19_ARATH Jacalin-related lectin 19 OS=Arabidopsis thaliana OX=3702 GN=JAL19 PE=2 SV=1 && PF01419:Jacalin-like lectin domain
Solyc03g121350_3	-6.19083	0.0136701	3	70949652	70955974	-	NA && sp|A0MFS9|CACLC_ARATH Anoctamin-like protein At1g73020 OS=Arabidopsis thaliana OX=3702 GN=At1g73020 PE=1 SV=1 && PF04547:Calcium-activated chloride channel
Solyc03g121850_3	1.06129	0.0298374	3	71369806	71385809	+	NA && - && -
Solyc03g122190_3	-1.87546	0.00756738	3	71585569	71589220	-	NA && sp|Q8H395|TI10B_ORYSJ Protein TIFY 10b OS=Oryza sativa subsp. japonica OX=39947 GN=TIFY10B PE=1 SV=1 && PF06200:tify domain|PF09425:Divergent CCT motif
Solyc03g122340_3	-1.44666	0.0358526	3	71702434	71708247	+	NA && sp|O24371|LOX31_SOLTU Linoleate 13S-lipoxygenase 3-1, chloroplastic OS=Solanum tuberosum OX=4113 GN=LOX3.1 PE=1 SV=1 && PF01477:PLAT/LH2 domain|PF00305:Lipoxygenase
Solyc03g123460_3	1.77133	0.042889	3	71807480	71808797	+	NA && sp|P0DO11|FLZ17_ARATH FCS-Like Zinc finger 17 OS=Arabidopsis thaliana OX=3702 GN=FLZ17 PE=1 SV=1 && PF04570:zinc-finger of the FCS-type, C2-C2
Solyc03g123590_3	3.42212	1.04943e-12	3	71901880	71905886	+	NA && - && PF03763:Remorin, C-terminal region
Solyc03g123600_3	1.23018	0.00100748	3	71906746	71913195	-	NA && sp|Q9LDV4|ALAT2_ARATH Alanine aminotransferase 2, mitochondrial OS=Arabidopsis thaliana OX=3702 GN=ALAAT2 PE=1 SV=1 && PF00155:Aminotransferase class I and II
Solyc03g123610_3	1.33205	0.000899007	3	71914380	71921192	-	NA && sp|Q9LDV4|ALAT2_ARATH Alanine aminotransferase 2, mitochondrial OS=Arabidopsis thaliana OX=3702 GN=ALAAT2 PE=1 SV=1 && PF00155:Aminotransferase class I and II
Solyc03g123760_3	2.37873	3.06089e-05	3	72002771	72011115	+	NA && sp|P28554|PDS_SOLLC 15-cis-phytoene desaturase, chloroplastic/chromoplastic OS=Solanum lycopersicum OX=4081 GN=PDS PE=1 SV=1 && PF01593:Flavin containing amine oxidoreductase
Solyc03g123800_2	-1.00986	0.00246588	3	72028438	72029869	-	NA && sp|Q8RXG3|M2K5_ARATH Mitogen-activated protein kinase kinase 5 OS=Arabidopsis thaliana OX=3702 GN=MKK5 PE=1 SV=2 && PF00069:Protein kinase domain
Solyc03g123830_3	1.74527	0.0109572	3	72043255	72046344	+	NA && sp|O04130|SERA2_ARATH D-3-phosphoglycerate dehydrogenase 2, chloroplastic OS=Arabidopsis thaliana OX=3702 GN=PGDH2 PE=1 SV=2 && PF00389:D-isomer specific 2-hydroxyacid dehydrogenase, catalytic domain|PF01842:ACT domain|PF02826:D-isomer specific 2-hydroxyacid dehydrogenase, NAD binding domain
Solyc04g005050_2	-3.71362	7.81778e-11	4	44948	48620	+	NA && sp|Q5XF51|3MMP_ARATH Metalloendoproteinase 3-MMP OS=Arabidopsis thaliana OX=3702 GN=3MMP PE=1 SV=1 && PF00413:Matrixin|PF01471:Putative peptidoglycan binding domain
Solyc04g005255_1	2.27953	5.99975e-06	4	185839	199956	-	NA && sp|Q9SI52|P4KG7_ARATH Phosphatidylinositol 4-kinase gamma 7 OS=Arabidopsis thaliana OX=3702 GN=PI4KG7 PE=1 SV=2 && PF00454:Phosphatidylinositol 3- and 4-kinase
Solyc04g005480_1	-2.59783	3.77524e-05	4	323319	323831	-	NA && sp|Q9ZQ80|NDRP1_ARATH Nodulin-related protein 1 OS=Arabidopsis thaliana OX=3702 GN=NRP1 PE=1 SV=1 && -
Solyc04g005670_2	-1.40066	0.00357486	4	443973	446469	+	NA && sp|Q84M94|FBK15_ARATH F-box/kelch-repeat protein At1g26930 OS=Arabidopsis thaliana OX=3702 GN=At1g26930 PE=2 SV=1 && PF01344:Kelch motif
Solyc04g006940_3	-4.34702	0.000597763	4	625533	631366	-	NA && sp|Q9SX33|ALA9_ARATH Putative phospholipid-transporting ATPase 9 OS=Arabidopsis thaliana OX=3702 GN=ALA9 PE=3 SV=1 && PF00122:E1-E2 ATPase|PF13246:Cation transport ATPase (P-type)|PF16209:Phospholipid-translocating ATPase N-terminal|PF16212:Phospholipid-translocating P-type ATPase C-terminal
Solyc04g007260_3	1.43781	0.0208485	4	976143	982109	-	NA && sp|S4TE15|TE3_HUMLU Acyl-acyl carrier protein thioesterase TE3, chloroplastic OS=Humulus lupulus OX=3486 GN=TE3 PE=2 SV=1 && PF03061:Thioesterase superfamily
Solyc04g007320_2	-2.44997	0.000552324	4	1035127	1040604	+	NA && sp|Q40392|TMVRN_NICGU TMV resistance protein N OS=Nicotiana glutinosa OX=35889 GN=N PE=1 SV=1 && PF00931:NB-ARC domain|PF01582:TIR domain
Solyc04g007530_3	-1.77395	0.00243313	4	1219373	1236070	-	NA && sp|Q9FHB6|DTX16_ARATH Protein DETOXIFICATION 16 OS=Arabidopsis thaliana OX=3702 GN=DTX16 PE=2 SV=1 && PF01554:MatE
Solyc04g007580_1	-2.83666	0.000482302	4	1262147	1262641	+	NA && - && PF14009:Domain of unknown function (DUF4228)
Solyc04g007620_1	-4.13757	1.23734e-18	4	1301143	1301592	+	NA && - && -
Solyc04g007710_3	-1.09574	0.0129502	4	1389747	1396547	-	NA && sp|Q9LV37|MPK9_ARATH Mitogen-activated protein kinase 9 OS=Arabidopsis thaliana OX=3702 GN=MPK9 PE=2 SV=2 && PF00069:Protein kinase domain
Solyc04g008100_2	-3.94444	1.88792e-05	4	1757920	1759176	-	NA && sp|Q5PNY6|PUB21_ARATH U-box domain-containing protein 21 OS=Arabidopsis thaliana OX=3702 GN=PUB21 PE=2 SV=1 && PF04564:U-box domain
Solyc04g008290_3	1.2077	0.00543647	4	1974229	1980223	+	NA && sp|Q9SIS3|MA656_ARATH 65-kDa microtubule-associated protein 6 OS=Arabidopsis thaliana OX=3702 GN=MAP65-6 PE=1 SV=1 && PF03999:Microtubule associated protein (MAP65/ASE1 family)
Solyc04g008940_3	1.65863	0.028787	4	2550361	2567142	+	NA && sp|Q9FMW4|GEML8_ARATH Putative GEM-like protein 8 OS=Arabidopsis thaliana OX=3702 GN=At5g23370 PE=3 SV=1 && PF02893:GRAM domain
Solyc04g009435_1	-2.34422	0.00681339	4	2854903	2862162	+	NA && sp|Q9C598|NAC81_ARATH Protein ATAF2 OS=Arabidopsis thaliana OX=3702 GN=NAC081 PE=1 SV=1 && PF02365:No apical meristem (NAM) protein
Solyc04g009910_3	1.37637	0.0113987	4	3230813	3232674	-	NA && sp|Q93VK0|PPCK2_ARATH Phosphoenolpyruvate carboxylase kinase 2 OS=Arabidopsis thaliana OX=3702 GN=PPCK2 PE=1 SV=2 && PF00069:Protein kinase domain
Solyc04g009920_3	-1.05479	0.0472187	4	3240025	3246890	-	NA && sp|Q8GWB7|GUX6_ARATH Inositol phosphorylceramide glucuronosyltransferase 1 OS=Arabidopsis thaliana OX=3702 GN=IPUT1 PE=1 SV=1 && PF01501:Glycosyl transferase family 8
Solyc04g009980_3	6.03941	0.0109693	4	3296746	3299323	+	NA && sp|Q9LW68|LSH4_ARATH Protein LIGHT-DEPENDENT SHORT HYPOCOTYLS 4 OS=Arabidopsis thaliana OX=3702 GN=LSH4 PE=1 SV=1 && PF04852:Protein of unknown function (DUF640)
Solyc04g010155_1	-3.02374	0.0306127	4	3478913	3481216	+	NA && - && -
Solyc04g011340_3	3.61923	5.91272e-06	4	3817664	3821789	-	NA && sp|O80638|WTR14_ARATH WAT1-related protein At2g39510 OS=Arabidopsis thaliana OX=3702 GN=At2g39510 PE=2 SV=1 && PF00892:EamA-like transporter family
Solyc04g011510_3	1.98916	1.53051e-06	4	3944614	3949348	+	NA && sp|P48495|TPIS_PETHY Triosephosphate isomerase, cytosolic OS=Petunia hybrida OX=4102 GN=TPIP1 PE=2 SV=1 && PF00121:Triosephosphate isomerase
Solyc04g011520_3	-1.29284	0.0453655	4	3956709	3960530	+	NA && sp|Q06548|PBL9_ARATH Probable serine/threonine-protein kinase PBL9 OS=Arabidopsis thaliana OX=3702 GN=PBL9 PE=1 SV=1 && PF00069:Protein kinase domain
Solyc04g011540_3	-1.50919	0.00726465	4	3971963	3975060	+	NA && sp|Q9M2T2|PP16A_ARATH 16 kDa phloem protein 1 OS=Arabidopsis thaliana OX=3702 GN=PP16-1 PE=1 SV=1 && PF00168:C2 domain
Solyc04g014400_3	-1.9457	0.0258868	4	4642615	4686908	-	NA && sp|Q8H1D6|RBK1_ARATH Receptor-like cytosolic serine/threonine-protein kinase RBK1 OS=Arabidopsis thaliana OX=3702 GN=RBK1 PE=1 SV=1 && PF14686:Polysaccharide lyase family 4, domain II|PF06045:Rhamnogalacturonate lyase family|PF14683:Polysaccharide lyase family 4, domain III|PF07714:Protein tyrosine kinase
Solyc04g014480_3	1.99531	0.0188622	4	4722962	4724505	+	NA && sp|Q9FHQ3|HS157_ARATH 15.7 kDa heat shock protein, peroxisomal OS=Arabidopsis thaliana OX=3702 GN=HSP15.7 PE=2 SV=1 && PF00011:Hsp20/alpha crystallin family
Solyc04g014510_3	-5.50681	0.00958323	4	4780019	4784330	+	NA && sp|P14656|GLN11_ORYSJ Glutamine synthetase cytosolic isozyme 1-1 OS=Oryza sativa subsp. japonica OX=39947 GN=GLN1-1 PE=1 SV=1 && PF00120:Glutamine synthetase, catalytic domain|PF03951:Glutamine synthetase, beta-Grasp domain
Solyc04g015360_3	-2.19132	1.71153e-06	4	5562895	5566899	-	NA && sp|Q9SV30|GATA8_ARATH GATA transcription factor 8 OS=Arabidopsis thaliana OX=3702 GN=GATA8 PE=1 SV=1 && PF00320:GATA zinc finger
Solyc04g015590_3	-4.55449	0.0197203	4	5889737	5892679	+	NA && sp|Q5XLY0|ANR_GINBI Putative anthocyanidin reductase OS=Ginkgo biloba OX=3311 PE=2 SV=1 && PF01370:NAD dependent epimerase/dehydratase family
Solyc04g015980_3	-1.53875	0.0152052	4	6570872	6574986	+	NA && sp|Q1MX30|XA21_ORYSI Receptor kinase-like protein Xa21 OS=Oryza sativa subsp. indica OX=39946 GN=XA21 PE=1 SV=1 && PF08263:Leucine rich repeat N-terminal domain|PF00069:Protein kinase domain|PF13855:Leucine rich repeat
Solyc04g016000_3	-6.10876	0.000408877	4	6595218	6598734	-	NA && sp|O22230|HSFB3_ARATH Heat stress transcription factor B-3 OS=Arabidopsis thaliana OX=3702 GN=HSFB3 PE=1 SV=1 && PF00447:HSF-type DNA-binding
Solyc04g016260_3	-2.06463	0.00670847	4	7057462	7066562	+	NA && sp|Q9M2L4|ACA11_ARATH Putative calcium-transporting ATPase 11, plasma membrane-type OS=Arabidopsis thaliana OX=3702 GN=ACA11 PE=1 SV=1 && PF00690:Cation transporter/ATPase, N-terminus|PF00702:haloacid dehalogenase-like hydrolase|PF00689:Cation transporting ATPase, C-terminus|PF12515:Ca2+-ATPase N terminal autoinhibitory domain|PF00122:E1-E2 ATPase
Solyc04g016270_2	-2.20083	0.00447186	4	7066662	7067107	+	NA && - && -
Solyc04g017670_3	-4.29441	0.0303214	4	7750509	7751813	+	NA && - && -
Solyc04g018110_1	-1.39063	0.000171895	4	9603463	9604191	+	NA && sp|P30188|CML35_ARATH Probable calcium-binding protein CML35 OS=Arabidopsis thaliana OX=3702 GN=CML35 PE=2 SV=2 && PF13499:EF-hand domain pair
Solyc04g025530_3	2.8639	0.00043358	4	22280472	22285089	+	NA && sp|Q9ZPS3|DCE4_ARATH Glutamate decarboxylase 4 OS=Arabidopsis thaliana OX=3702 GN=GAD4 PE=1 SV=1 && PF00282:Pyridoxal-dependent decarboxylase conserved domain
Solyc04g025610_2	-1.5371	0.0301169	4	21640025	21646107	-	NA && - && -
Solyc04g025650_3	-2.3732	0.0111937	4	21290588	21295307	+	NA && sp|O81815|MO1_ARATH Monooxygenase 1 OS=Arabidopsis thaliana OX=3702 GN=MO1 PE=2 SV=1 && PF01494:FAD binding domain
Solyc04g039960_3	-1.33256	0.0295284	4	12316085	12320440	-	NA && sp|Q7XA40|RGA3_SOLBU Putative disease resistance protein RGA3 OS=Solanum bulbocastanum OX=147425 GN=RGA3 PE=2 SV=2 && -
Solyc04g040130_1	-6.55311	0.000231998	4	12036164	12037291	+	NA && sp|Q8GZC3|FAD2_VERFO Delta(12)-fatty-acid desaturase FAD2 OS=Vernicia fordii OX=73154 GN=FAD2 PE=1 SV=1 && PF00487:Fatty acid desaturase|PF11960:Domain of unknown function (DUF3474)
Solyc04g040180_3	-1.91025	0.0198463	4	11959993	11962254	+	NA && sp|Q55EX9|Y8948_DICDI Putative methyltransferase DDB_G0268948 OS=Dictyostelium discoideum OX=44689 GN=DDB_G0268948 PE=1 SV=2 && PF08241:Methyltransferase domain
Solyc04g050040_3	1.98991	8.17329e-05	4	45179572	45201173	-	NA && sp|F4HT41|SAMC2_ARATH Probable S-adenosylmethionine carrier 2, chloroplastic OS=Arabidopsis thaliana OX=3702 GN=SAMC2 PE=2 SV=1 && PF00153:Mitochondrial carrier protein
Solyc04g050490_3	2.07602	0.000609961	4	47283457	47292936	-	NA && - && PF14365:Neprosin activation peptide|PF03080:Neprosin
Solyc04g050930_3	1.08889	0.0470814	4	48921355	48924893	-	NA && sp|Q40593|VDE_TOBAC Violaxanthin de-epoxidase, chloroplastic OS=Nicotiana tabacum OX=4097 GN=VDE1 PE=2 SV=1 && PF07137:VDE lipocalin domain
Solyc04g051150_3	-2.10082	0.0069218	4	49668565	49685640	+	NA && sp|Q9M8Z7|U80A2_ARATH Sterol 3-beta-glucosyltransferase UGT80A2 OS=Arabidopsis thaliana OX=3702 GN=UGT80A2 PE=1 SV=1 && PF00201:UDP-glucoronosyl and UDP-glucosyl transferase|PF03033:Glycosyltransferase family 28 N-terminal domain
Solyc04g051310_3	-1.26969	0.0359943	4	50241662	50259891	+	NA && - && -
Solyc04g051500_3	-2.53425	0.00745637	4	50596781	50602616	+	NA && sp|Q8RWW7|URGT4_ARATH UDP-rhamnose/UDP-galactose transporter 4 OS=Arabidopsis thaliana OX=3702 GN=URGT4 PE=1 SV=1 && PF03151:Triose-phosphate Transporter family
Solyc04g051820_3	-1.47993	0.0125701	4	51068358	51071815	+	NA && - && -
Solyc04g053120_3	2.57529	1.35281e-08	4	51652441	51659834	-	NA && sp|Q06801|DPEP_SOLTU 4-alpha-glucanotransferase, chloroplastic/amyloplastic OS=Solanum tuberosum OX=4113 GN=DPEP PE=1 SV=1 && PF02446:4-alpha-glucanotransferase
Solyc04g054340_1	4.80605	2.96822e-11	4	52281532	52281783	+	NA && - && -
Solyc04g054690_3	-3.24876	1.88158e-05	4	52991192	52993750	-	NA && sp|P24792|ASO_CUCMA L-ascorbate oxidase OS=Cucurbita maxima OX=3661 GN=AAO PE=1 SV=2 && PF07731:Multicopper oxidase|PF00394:Multicopper oxidase|PF07732:Multicopper oxidase
Solyc04g054930_3	1.56478	0.00421178	4	53378505	53381549	-	NA && sp|Q5HZ05|TPPJ_ARATH Probable trehalose-phosphate phosphatase J OS=Arabidopsis thaliana OX=3702 GN=TPPJ PE=1 SV=1 && PF02358:Trehalose-phosphatase
Solyc04g054980_3	1.36605	0.0220329	4	53457374	53458069	+	NA && sp|O65660|PLAT1_ARATH PLAT domain-containing protein 1 OS=Arabidopsis thaliana OX=3702 GN=PLAT1 PE=1 SV=1 && PF01477:PLAT/LH2 domain
Solyc04g054990_3	1.40971	0.0291466	4	53462680	53464555	+	NA && sp|O65660|PLAT1_ARATH PLAT domain-containing protein 1 OS=Arabidopsis thaliana OX=3702 GN=PLAT1 PE=1 SV=1 && PF01477:PLAT/LH2 domain
Solyc04g056320_2	-1.30758	0.00822024	4	54006663	54013002	+	NA && sp|Q9C8N5|STOP1_ARATH Protein SENSITIVE TO PROTON RHIZOTOXICITY 1 OS=Arabidopsis thaliana OX=3702 GN=STOP1 PE=2 SV=1 && -
Solyc04g057830_1	-3.8977	0.00462207	4	54877661	54878281	+	NA && - && PF14009:Domain of unknown function (DUF4228)
Solyc04g057940_3	-3.34364	0.00137839	4	54993733	55000895	+	NA && sp|C6L7U1|LIN1_LOTJA Putative E3 ubiquitin-protein ligase LIN-1 OS=Lotus japonicus OX=34305 GN=CERBERUS PE=2 SV=2 && PF04564:U-box domain
Solyc04g058170_1	-1.79823	0.013422	4	55200298	55200768	+	NA && sp|Q9LPK5|CML44_ARATH Probable calcium-binding protein CML44 OS=Arabidopsis thaliana OX=3702 GN=CML44 PE=2 SV=2 && PF13499:EF-hand domain pair
Solyc04g063380_3	1.24381	0.00194873	4	55526189	55529708	+	NA && sp|O49286|SKP2B_ARATH F-box protein SKP2B OS=Arabidopsis thaliana OX=3702 GN=SKP2B PE=1 SV=1 && -
Solyc04g064720_3	2.23731	7.92861e-05	4	55872472	55877836	-	NA && sp|Q7XTQ5|MEX1_ORYSJ Maltose excess protein 1-like, chloroplastic OS=Oryza sativa subsp. japonica OX=39947 GN=Os04g0602400 PE=2 SV=2 && -
Solyc04g064870_3	-3.29426	0.00160749	4	56043901	56045429	+	NA && sp|P16273|PRPX_HORVU Pathogen-related protein OS=Hordeum vulgare OX=4513 PE=2 SV=2 && -
Solyc04g064880_3	-5.66383	0.0019328	4	56050829	56052628	+	NA && sp|P16273|PRPX_HORVU Pathogen-related protein OS=Hordeum vulgare OX=4513 PE=2 SV=2 && -
Solyc04g064900_2	4.13334	0.0187849	4	56054572	56056554	+	NA && sp|P0C1U4|GUN9_ORYSJ Endoglucanase 9 OS=Oryza sativa subsp. japonica OX=39947 GN=GLU1 PE=2 SV=1 && PF00759:Glycosyl hydrolase family 9
Solyc04g070970_3	-1.99681	0.000969257	4	57866099	57871138	-	NA && sp|Q93YS4|AB22G_ARATH ABC transporter G family member 22 OS=Arabidopsis thaliana OX=3702 GN=ABCG22 PE=1 SV=1 && PF00005:ABC transporter|PF01061:ABC-2 type transporter
Solyc04g071030_1	-1.44324	0.0119386	4	57968161	57969444	-	NA && sp|Q9LXE3|PUB28_ARATH U-box domain-containing protein 28 OS=Arabidopsis thaliana OX=3702 GN=PUB28 PE=1 SV=1 && PF04564:U-box domain
Solyc04g071150_3	-2.48007	0.00958323	4	58156363	58163569	-	NA && sp|Q6ESZ9|SDC1_ORYSJ Serine decarboxylase 1 OS=Oryza sativa subsp. japonica OX=39947 GN=SDC1 PE=3 SV=1 && -
Solyc04g071480_1	-1.94637	3.48385e-07	4	58554629	58555795	+	NA && sp|Q9CAK4|ROH1_ARATH Protein ROH1 OS=Arabidopsis thaliana OX=3702 GN=ROH1 PE=1 SV=1 && PF05633:Protein BYPASS1-related
Solyc04g071590_2	-2.71766	0.0106136	4	58634273	58638709	+	NA && sp|P37220|ASR3_SOLLC Abscisic stress-ripening protein 3 OS=Solanum lycopersicum OX=4081 GN=ASR3 PE=3 SV=2 && PF02496:ABA/WDS induced protein
Solyc04g071600_3	-4.81659	0.0136581	4	58656169	58657423	+	NA && sp|P37220|ASR3_SOLLC Abscisic stress-ripening protein 3 OS=Solanum lycopersicum OX=4081 GN=ASR3 PE=3 SV=2 && PF02496:ABA/WDS induced protein
Solyc04g072375_1	-3.57649	0.00630806	4	59480590	59481093	-	NA && sp|Q940Q4|ATL13_ARATH RING-H2 finger protein ATL13 OS=Arabidopsis thaliana OX=3702 GN=ATL13 PE=2 SV=2 && PF13639:Ring finger domain
Solyc04g072560_3	-1.54952	0.0383762	4	59623753	59631016	+	NA && sp|Q94AG2|SERK1_ARATH Somatic embryogenesis receptor kinase 1 OS=Arabidopsis thaliana OX=3702 GN=SERK1 PE=1 SV=2 && PF03398:Regulator of Vps4 activity in the MVB pathway
Solyc04g074000_3	-3.8037	1.10254e-06	4	60110187	60130032	-	NA && sp|Q8VZG8|MIK2_ARATH MDIS1-interacting receptor like kinase 2 OS=Arabidopsis thaliana OX=3702 GN=MIK2 PE=1 SV=3 && PF08263:Leucine rich repeat N-terminal domain|PF07714:Protein tyrosine kinase|PF13855:Leucine rich repeat|PF00069:Protein kinase domain
Solyc04g074270_3	-1.87485	0.000724588	4	60354393	60362757	+	NA && - && PF13855:Leucine rich repeat|PF12799:Leucine Rich repeats (2 copies)
Solyc04g074290_3	-1.08051	0.0137707	4	60362352	60369310	-	NA && sp|Q9C9Q8|PMTT_ARATH Probable pectin methyltransferase QUA2 OS=Arabidopsis thaliana OX=3702 GN=QUA2 PE=1 SV=2 && PF03141:Putative S-adenosyl-L-methionine-dependent methyltransferase
Solyc04g074450_2	-2.19852	0.000853778	4	60517362	60524782	-	NA && sp|O82161|PHI1_TOBAC Protein PHOSPHATE-INDUCED 1 OS=Nicotiana tabacum OX=4097 GN=PHI-1 PE=2 SV=1 && PF04674:Phosphate-induced protein 1 conserved region
Solyc04g074640_3	2.60868	0.0232527	4	60655433	60660581	-	NA && sp|Q9THX6|TL29_SOLLC Thylakoid lumenal 29 kDa protein, chloroplastic OS=Solanum lycopersicum OX=4081 GN=CLEB3J9 PE=3 SV=1 && PF00141:Peroxidase
Solyc04g074830_1	-3.01519	4.04413e-07	4	60833678	60834694	+	NA && sp|Q8H0W9|CAP17_ARATH Putative clathrin assembly protein At5g10410 OS=Arabidopsis thaliana OX=3702 GN=At5g10410 PE=2 SV=2 && PF07651:ANTH domain
Solyc04g076010_3	1.53605	0.000177946	4	61024704	61029375	-	NA && - && -
Solyc04g077230_1	-2.45898	0.0184907	4	62259792	62260016	+	NA && - && -
Solyc04g077740_1	2.58067	2.46979e-07	4	62743716	62744798	+	NA && - && -
Solyc04g077890_1	6.60619	0.000904028	4	62856612	62857876	-	NA && sp|Q8LHA8|CCD22_ORYSJ Cyclin-D2-2 OS=Oryza sativa subsp. japonica OX=39947 GN=CYCD2-2 PE=2 SV=1 && PF00134:Cyclin, N-terminal domain
Solyc04g077920_3	-1.1227	0.0170687	4	62863781	62869071	+	NA && sp|Q12894|IFRD2_HUMAN Interferon-related developmental regulator 2 OS=Homo sapiens OX=9606 GN=IFRD2 PE=1 SV=3 && PF04836:Interferon-related protein conserved region|PF05004:Interferon-related developmental regulator (IFRD)
Solyc04g078110_1	1.60324	0.00628963	4	63032830	63035130	+	NA && sp|O65351|SBT17_ARATH Subtilisin-like protease SBT1.7 OS=Arabidopsis thaliana OX=3702 GN=SBT1.7 PE=1 SV=1 && PF02225:PA domain|PF05922:Peptidase inhibitor I9|PF00082:Subtilase family|PF17766:Fibronectin type-III domain
Solyc04g078195_1	2.44079	0.000171165	4	63090984	63102298	+	NA && sp|Q948Z4|SNAK1_SOLTU Snakin-1 OS=Solanum tuberosum OX=4113 GN=SN1 PE=1 SV=1 && -
Solyc04g078290_3	-2.51834	0.00558453	4	63120604	63137957	-	NA && sp|W8JMU7|CYQ32_CATRO Cytochrome P450 81Q32 OS=Catharanthus roseus OX=4058 GN=CYP81Q32 PE=2 SV=1 && PF00067:Cytochrome P450
Solyc04g078420_1	1.07493	0.00507495	4	63247860	63248846	-	NA && sp|O23160|MYB73_ARATH Transcription factor MYB73 OS=Arabidopsis thaliana OX=3702 GN=MYB73 PE=1 SV=1 && PF00249:Myb-like DNA-binding domain
Solyc04g078460_3	-1.89404	0.0479258	4	63270557	63272244	-	NA && sp|Q8GXG1|ASPGB_ARATH Probable isoaspartyl peptidase/L-asparaginase 2 OS=Arabidopsis thaliana OX=3702 GN=At3g16150 PE=2 SV=2 && PF01112:Asparaginase
Solyc04g078540_3	-1.3208	0.000751081	4	63328898	63332626	-	NA && sp|Q9FMH8|RD21B_ARATH Probable cysteine protease RD21B OS=Arabidopsis thaliana OX=3702 GN=RD21B PE=1 SV=1 && PF00112:Papain family cysteine protease|PF00396:Granulin|PF08246:Cathepsin propeptide inhibitor domain (I29)
Solyc04g078630_3	-1.51826	0.043992	4	63400516	63403662	-	NA && - && -
Solyc04g079210_3	-4.78439	1.428e-06	4	63838153	63866898	-	NA && sp|O48723|PLP2_ARATH Patatin-like protein 2 OS=Arabidopsis thaliana OX=3702 GN=PLP2 PE=1 SV=1 && PF01734:Patatin-like phospholipase
Solyc04g079400_3	-1.90194	2.96244e-05	4	63996195	64001331	-	NA && sp|Q9C5H5|M3K5G_ARATH Mitogen-activated protein kinase kinase kinase 5 OS=Arabidopsis thaliana OX=3702 GN=MAPKKK5 PE=1 SV=1 && PF00069:Protein kinase domain
Solyc04g079450_3	-2.67189	0.00536073	4	64032157	64032388	-	NA && sp|Q40066|SPZX_HORVU Serpin-ZX OS=Hordeum vulgare OX=4513 GN=PAZX PE=1 SV=1 && -
Solyc04g079470_3	-3.11303	0.00224782	4	64032976	64039022	-	NA && sp|Q9S7T8|SPZX_ARATH Serpin-ZX OS=Arabidopsis thaliana OX=3702 GN=At1g47710 PE=1 SV=1 && PF00079:Serpin (serine protease inhibitor)
Solyc04g079760_3	-3.90771	8.17027e-09	4	64191831	64194198	+	NA && - && PF03350:Uncharacterized protein family, UPF0114
Solyc04g079820_3	-4.65704	0.0459859	4	64215269	64219471	+	NA && sp|Q5EAF2|IP5PB_ARATH Type IV inositol polyphosphate 5-phosphatase 11 OS=Arabidopsis thaliana OX=3702 GN=IP5P11 PE=1 SV=1 && PF03372:Endonuclease/Exonuclease/phosphatase family
Solyc04g079840_3	-1.77236	0.0306451	4	64242201	64249794	+	NA && sp|Q8W4F0|DAR1_ARATH Protein DA1-related 1 OS=Arabidopsis thaliana OX=3702 GN=DAR1 PE=1 SV=3 && PF00412:LIM domain|PF12315:Protein DA1
Solyc04g079860_1	-2.91657	0.00342143	4	64268575	64269606	-	NA && sp|Q9LN68|GATL1_ARATH Probable galacturonosyltransferase-like 1 OS=Arabidopsis thaliana OX=3702 GN=GATL1 PE=2 SV=1 && PF01501:Glycosyl transferase family 8
Solyc04g079880_3	-1.69978	0.0121759	4	64283081	64286957	+	NA && sp|Q8L4Y2|LPAT4_ARATH Probable 1-acyl-sn-glycerol-3-phosphate acyltransferase 4 OS=Arabidopsis thaliana OX=3702 GN=LPAT4 PE=2 SV=1 && PF16076:Acyltransferase C-terminus|PF01553:Acyltransferase
Solyc04g080010_3	1.82941	0.0161696	4	64394239	64396376	+	NA && sp|Q40287|UFOG5_MANES Anthocyanidin 3-O-glucosyltransferase 5 OS=Manihot esculenta OX=3983 GN=GT5 PE=2 SV=1 && PF00201:UDP-glucoronosyl and UDP-glucosyl transferase
Solyc04g080540_2	3.64389	5.07308e-14	4	64762143	64763686	+	NA && - && -
Solyc04g081290_3	-1.61209	0.0494022	4	65417827	65421013	+	NA && sp|Q8RUN2|LOG1_ARATH Cytokinin riboside 5'-monophosphate phosphoribohydrolase LOG1 OS=Arabidopsis thaliana OX=3702 GN=LOG1 PE=1 SV=1 && PF03641:Possible lysine decarboxylase
Solyc04g081660_2	-1.95393	0.0470814	4	65695463	65696027	-	NA && sp|Q9SFW6|CCB24_ARATH Cyclin-B2-4 OS=Arabidopsis thaliana OX=3702 GN=CYCB2-4 PE=2 SV=2 && -
Solyc04g081670_3	-1.78279	0.042	4	65697602	65699071	-	NA && sp|P49047|VPEA_ARATH Vacuolar-processing enzyme alpha-isozyme OS=Arabidopsis thaliana OX=3702 GN=At2g25940 PE=2 SV=2 && PF01650:Peptidase C13 family
Solyc04g081690_2	-1.81319	0.0384683	4	65706621	65714941	-	NA && - && -
Solyc04g081700_3	-5.36537	0.0165219	4	65717863	65722141	+	NA && - && -
Solyc04g081755_1	1.9336	3.19003e-05	4	65769982	65791418	+	NA && sp|Q94CH6|EXL3_ARATH GDSL esterase/lipase EXL3 OS=Arabidopsis thaliana OX=3702 GN=EXL3 PE=2 SV=1 && PF00657:GDSL-like Lipase/Acylhydrolase
Solyc04g081930_3	1.5727	0.00110915	4	65866460	65871091	-	NA && sp|Q9LN20|P4H3_ARATH Probable prolyl 4-hydroxylase 3 OS=Arabidopsis thaliana OX=3702 GN=P4H3 PE=2 SV=1 && PF13640:2OG-Fe(II) oxygenase superfamily
Solyc04g082030_1	-2.77231	0.000428743	4	65920534	65921829	-	NA && sp|O22616|DCOR_SOLLC Ornithine decarboxylase OS=Solanum lycopersicum OX=4081 GN=ODC PE=2 SV=2 && PF00278:Pyridoxal-dependent decarboxylase, C-terminal sheet domain|PF02784:Pyridoxal-dependent decarboxylase, pyridoxal binding domain
Solyc04g082270_3	-2.09968	0.0139417	4	66080234	66081829	-	NA && - && PF03087:Arabidopsis protein of unknown function
Solyc04g082530_3	-1.23281	0.0115259	4	66260272	66265557	-	NA && sp|B2KF05|BRPF3_MOUSE Bromodomain and PHD finger-containing protein 3 OS=Mus musculus OX=10090 GN=Brpf3 PE=1 SV=1 && PF00439:Bromodomain
Solyc04g082880_3	2.63143	4.55072e-05	4	66470983	66476704	-	NA && sp|P21342|PFPA_SOLTU Pyrophosphate--fructose 6-phosphate 1-phosphotransferase subunit alpha OS=Solanum tuberosum OX=4113 GN=PFP-ALPHA PE=1 SV=2 && PF00365:Phosphofructokinase
Solyc04g082950_3	-1.32502	0.0248285	4	66499675	66502524	+	NA && sp|O22807|GALS1_ARATH Galactan beta-1,4-galactosyltransferase GALS1 OS=Arabidopsis thaliana OX=3702 GN=GALS1 PE=2 SV=2 && PF01697:Glycosyltransferase family 92
Solyc04g083140_2	-8.56403	0.0167339	4	54592891	54594652	+	NA && sp|A6YIH8|C7D55_HYOMU Premnaspirodiene oxygenase OS=Hyoscyamus muticus OX=35626 GN=CYP71D55 PE=1 SV=1 && PF00067:Cytochrome P450
Solyc05g005070_3	-2.70628	0.0017749	5	65837	78599	+	NA && sp|Q9CAL3|CRK2_ARATH Cysteine-rich receptor-like protein kinase 2 OS=Arabidopsis thaliana OX=3702 GN=CRK2 PE=1 SV=1 && PF01657:Salt stress response/antifungal|PF00069:Protein kinase domain|PF07714:Protein tyrosine kinase
Solyc05g005150_1	1.74632	0.0227295	5	135884	136996	-	NA && sp|Q9LDE3|FBK9_ARATH F-box/kelch-repeat protein At1g23390 OS=Arabidopsis thaliana OX=3702 GN=At1g23390 PE=2 SV=1 && PF00646:F-box domain
Solyc05g005170_3	-6.81313	0.0499157	5	159158	162275	+	NA && sp|Q949Z1|PGLR4_ARATH Polygalacturonase At1g48100 OS=Arabidopsis thaliana OX=3702 GN=At1g48100 PE=2 SV=1 && PF00295:Glycosyl hydrolases family 28
Solyc05g005280_3	-3.58982	0.000942218	5	227170	231239	-	NA && sp|Q9ZUD9|SRO2_ARATH Probable inactive poly [ADP-ribose] polymerase SRO2 OS=Arabidopsis thaliana OX=3702 GN=SRO2 PE=1 SV=1 && PF00644:Poly(ADP-ribose) polymerase catalytic domain|PF12174:RCD1-SRO-TAF4 (RST) plant domain
Solyc05g005290_3	-2.56641	0.00410007	5	231573	234474	-	NA && sp|Q9ZUD9|SRO2_ARATH Probable inactive poly [ADP-ribose] polymerase SRO2 OS=Arabidopsis thaliana OX=3702 GN=SRO2 PE=1 SV=1 && PF00644:Poly(ADP-ribose) polymerase catalytic domain
Solyc05g005550_3	2.98575	2.02454e-06	5	385031	387557	-	NA && sp|P93217|GP2_SOLLC Polygalacturonase non-catalytic subunit AroGP2 OS=Solanum lycopersicum OX=4081 GN=GP2 PE=3 SV=1 && PF03181:BURP domain
Solyc05g006310_2	-7.12357	0.00405734	5	960795	961581	-	NA && sp|Q39264|ZFP5_ARATH Zinc finger protein 5 OS=Arabidopsis thaliana OX=3702 GN=ZFP5 PE=1 SV=1 && PF13912:C2H2-type zinc finger
Solyc05g006640_3	-1.68658	0.000333197	5	1293307	1303794	-	NA && sp|Q9XIE6|ALA3_ARATH Phospholipid-transporting ATPase 3 OS=Arabidopsis thaliana OX=3702 GN=ALA3 PE=1 SV=2 && PF13246:Cation transport ATPase (P-type)|PF16212:Phospholipid-translocating P-type ATPase C-terminal
Solyc05g006645_1	-1.75758	0.00202849	5	1303840	1308772	-	NA && sp|Q9XIE6|ALA3_ARATH Phospholipid-transporting ATPase 3 OS=Arabidopsis thaliana OX=3702 GN=ALA3 PE=1 SV=2 && PF16209:Phospholipid-translocating ATPase N-terminal
Solyc05g006820_3	1.12024	0.0161384	5	1449607	1452944	+	NA && sp|Q9QYJ3|DNJB1_MOUSE DnaJ homolog subfamily B member 1 OS=Mus musculus OX=10090 GN=Dnajb1 PE=1 SV=3 && PF00226:DnaJ domain|PF01556:DnaJ C terminal domain
Solyc05g007080_3	1.28827	0.00478966	5	1652438	1664163	+	NA && sp|Q94A41|AMY3_ARATH Alpha-amylase 3, chloroplastic OS=Arabidopsis thaliana OX=3702 GN=AMY3 PE=1 SV=1 && PF07821:Alpha-amylase C-terminal beta-sheet domain|PF00128:Alpha amylase, catalytic domain
Solyc05g007240_1	1.37422	0.00111212	5	1896488	1897012	+	NA && - && -
Solyc05g007610_3	-4.70733	0.000165563	5	2136081	2155547	+	NA && sp|Q6L3N7|R1C3_SOLDE Putative late blight resistance protein homolog R1C-3 OS=Solanum demissum OX=50514 GN=R1C-3 PE=3 SV=1 && PF00931:NB-ARC domain|PF12061:Late blight resistance protein R1
Solyc05g007900_2	2.04875	0.0129502	5	2345416	2346253	-	NA && sp|Q9LQX2|MPSR1_ARATH E3 ubiquitin-protein ligase MPSR1 OS=Arabidopsis thaliana OX=3702 GN=MPSR1 PE=1 SV=1 && -
Solyc05g008060_3	-1.8699	0.00831068	5	2482105	2486023	+	NA && sp|Q9S7Z8|PIN3_ARATH Auxin efflux carrier component 3 OS=Arabidopsis thaliana OX=3702 GN=PIN3 PE=1 SV=1 && PF03547:Membrane transport protein
Solyc05g008070_3	-1.34639	0.0208485	5	2500536	2503142	+	NA && sp|Q9M667|RPP13_ARATH Disease resistance protein RPP13 OS=Arabidopsis thaliana OX=3702 GN=RPP13 PE=2 SV=2 && PF00931:NB-ARC domain
Solyc05g008120_3	3.15035	5.07016e-12	5	2531609	2535997	-	NA && sp|Q9QYI7|DNJB8_MOUSE DnaJ homolog subfamily B member 8 OS=Mus musculus OX=10090 GN=Dnajb8 PE=2 SV=1 && PF08450:SMP-30/Gluconolactonase/LRE-like region
Solyc05g008310_3	-1.82518	0.0403477	5	2684723	2689644	-	NA && sp|O81832|Y4729_ARATH G-type lectin S-receptor-like serine/threonine-protein kinase At4g27290 OS=Arabidopsis thaliana OX=3702 GN=At4g27290 PE=3 SV=4 && PF00954:S-locus glycoprotein domain|PF01453:D-mannose binding lectin|PF08276:PAN-like domain|PF07714:Protein tyrosine kinase
Solyc05g008370_1	-2.30466	0.00286775	5	2732668	2733474	+	NA && sp|Q9ZU38|RPI2_ARATH Probable ribose-5-phosphate isomerase 2 OS=Arabidopsis thaliana OX=3702 GN=RPI2 PE=1 SV=1 && PF06026:Ribose 5-phosphate isomerase A (phosphoriboisomerase A)
Solyc05g008815_1	-1.38136	0.0107523	5	3043296	3049357	-	NA && sp|Q8LFD1|LPP3_ARATH Putative lipid phosphate phosphatase 3, chloroplastic OS=Arabidopsis thaliana OX=3702 GN=LPP3 PE=2 SV=1 && PF01569:PAP2 superfamily
Solyc05g008830_3	1.26593	0.000438066	5	3057390	3060389	+	NA && - && PF00564:PB1 domain
Solyc05g008930_3	-1.18959	0.037643	5	3139674	3186374	+	NA && sp|Q9C6K9|LRL11_ARATH LEAF RUST 10 DISEASE-RESISTANCE LOCUS RECEPTOR-LIKE PROTEIN KINASE-like 1.1 OS=Arabidopsis thaliana OX=3702 GN=LRK10L-1.1 PE=2 SV=1 && PF00069:Protein kinase domain|PF14380:Wall-associated receptor kinase C-terminal
Solyc05g009120_3	-1.92555	0.0107305	5	3244790	3248102	-	NA && sp|Q65XS5|BC10_ORYSJ Glycosyltransferase BC10 OS=Oryza sativa subsp. japonica OX=39947 GN=BC10 PE=1 SV=1 && PF02485:Core-2/I-Branching enzyme
Solyc05g009310_3	4.69376	0.00629571	5	3443226	3445227	+	NA && sp|Q8RWD0|COL16_ARATH Zinc finger protein CONSTANS-LIKE 16 OS=Arabidopsis thaliana OX=3702 GN=COL16 PE=1 SV=2 && PF00643:B-box zinc finger|PF06203:CCT motif
Solyc05g009320_3	6.73675	8.2039e-25	5	3454727	3455991	-	NA && sp|Q9M886|LBD41_ARATH LOB domain-containing protein 41 OS=Arabidopsis thaliana OX=3702 GN=LBD41 PE=2 SV=1 && PF03195:Lateral organ boundaries (LOB) domain
Solyc05g009340_1	-3.15071	0.0383377	5	3485365	3485721	-	NA && - && -
Solyc05g009450_2	-1.34064	0.00203182	5	3620079	3622559	-	NA && sp|Q9CA27|EF118_ARATH Ethylene-responsive transcription factor ERF118 OS=Arabidopsis thaliana OX=3702 GN=ERF118 PE=1 SV=1 && PF00847:AP2 domain
Solyc05g009460_3	-1.57931	0.0306721	5	3622674	3623848	-	NA && - && -
Solyc05g009720_3	1.87753	0.013422	5	3931915	3935101	+	NA && sp|Q8VZS3|HHO2_ARATH Transcription factor HHO2 OS=Arabidopsis thaliana OX=3702 GN=HHO2 PE=1 SV=1 && PF00249:Myb-like DNA-binding domain
Solyc05g010810_2	1.18322	0.00112558	5	4976917	4991108	-	NA && sp|Q9SI52|P4KG7_ARATH Phosphatidylinositol 4-kinase gamma 7 OS=Arabidopsis thaliana OX=3702 GN=PI4KG7 PE=1 SV=2 && PF12854:PPR repeat|PF13041:PPR repeat family|PF00454:Phosphatidylinositol 3- and 4-kinase
Solyc05g011980_3	1.84472	6.10391e-05	5	5192172	5193155	-	NA && - && -
Solyc05g012180_3	-2.99502	0.02252	5	5446292	5449751	-	NA && sp|Q9FW03|MES11_ARATH Putative methylesterase 11, chloroplastic OS=Arabidopsis thaliana OX=3702 GN=MES11 PE=1 SV=1 && PF12697:Alpha/beta hydrolase family
Solyc05g012370_3	3.12385	4.78682e-06	5	5634499	5640255	+	NA && sp|Q8VD66|ABHD4_MOUSE (Lyso)-N-acylphosphatidylethanolamine lipase OS=Mus musculus OX=10090 GN=Abhd4 PE=1 SV=1 && -
Solyc05g012430_1	-5.01855	0.046286	5	5681483	5684678	+	NA && sp|Q9SKK5|RLP20_ARATH Receptor-like protein 20 OS=Arabidopsis thaliana OX=3702 GN=RLP20 PE=3 SV=1 && PF13855:Leucine rich repeat|PF08263:Leucine rich repeat N-terminal domain
Solyc05g012770_3	-1.25122	0.0145011	5	5928927	5934767	+	NA && sp|Q9XI90|WRKY4_ARATH Probable WRKY transcription factor 4 OS=Arabidopsis thaliana OX=3702 GN=WRKY4 PE=1 SV=2 && PF03106:WRKY DNA -binding domain
Solyc05g013150_3	-1.8203	0.043838	5	6231374	6238941	-	NA && sp|P94026|RBCMT_TOBAC Ribulose-1,5 bisphosphate carboxylase/oxygenase large subunit N-methyltransferase, chloroplastic OS=Nicotiana tabacum OX=4097 GN=RBCMT PE=2 SV=1 && -
Solyc05g013370_1	-4.75358	0.0106136	5	6447494	6448192	+	NA && - && PF00319:SRF-type transcription factor (DNA-binding and dimerisation domain)
Solyc05g013710_3	-1.2065	0.0446518	5	7009597	7015462	-	NA && sp|Q9FXE3|SUFE2_ARATH SufE-like protein 2, chloroplastic OS=Arabidopsis thaliana OX=3702 GN=SUFE2 PE=2 SV=1 && PF02657:Fe-S metabolism associated domain
Solyc05g014370_3	1.88802	0.0289869	5	8214430	8216333	-	NA && sp|Q9LU93|MAD2_ARATH Mitotic spindle checkpoint protein MAD2 OS=Arabidopsis thaliana OX=3702 GN=MAD2 PE=1 SV=1 && PF02301:HORMA domain
Solyc05g014470_3	1.2389	0.000412359	5	8322671	8325035	+	NA && sp|Q9FX54|G3PC2_ARATH Glyceraldehyde-3-phosphate dehydrogenase GAPC2, cytosolic OS=Arabidopsis thaliana OX=3702 GN=GAPC2 PE=1 SV=1 && PF00044:Glyceraldehyde 3-phosphate dehydrogenase, NAD binding domain|PF02800:Glyceraldehyde 3-phosphate dehydrogenase, C-terminal domain
Solyc05g014760_3	-1.03392	0.0403703	5	8916543	8923531	+	NA && sp|A2XUW1|CDKG2_ORYSI Cyclin-dependent kinase G-2 OS=Oryza sativa subsp. indica OX=39946 GN=CDKG-2 PE=3 SV=1 && PF00069:Protein kinase domain
Solyc05g014765_1	-1.69678	0.0119386	5	8922186	8923531	-	NA && - && -
Solyc05g015390_3	1.34267	0.00557378	5	10448598	10450425	+	NA && sp|Q9FYF7|Y1736_ARATH REF/SRPP-like protein At1g67360 OS=Arabidopsis thaliana OX=3702 GN=At1g67360 PE=2 SV=1 && PF05755:Rubber elongation factor protein (REF)
Solyc05g015850_3	-2.6031	0.036576	5	12422417	12425099	-	NA && sp|Q9FYA2|WRK75_ARATH Probable WRKY transcription factor 75 OS=Arabidopsis thaliana OX=3702 GN=WRKY75 PE=1 SV=1 && PF03106:WRKY DNA -binding domain
Solyc05g018050_1	-3.05733	0.0329004	5	19894973	19895254	+	NA && sp|Q9P0P0|RN181_HUMAN E3 ubiquitin-protein ligase RNF181 OS=Homo sapiens OX=9606 GN=RNF181 PE=1 SV=1 && -
Solyc05g018180_3	-1.38279	0.0130414	5	20185182	20190604	-	NA && sp|Q8RX56|UNC13_ARATH Protein unc-13 homolog OS=Arabidopsis thaliana OX=3702 GN=PATROL1 PE=2 SV=1 && PF05664:Plant family of unknown function (DUF810)
Solyc05g024415_1	1.96916	3.03121e-06	5	31655785	31658888	+	NA && sp|O49326|JAL21_ARATH Nitrile-specifier protein 2 OS=Arabidopsis thaliana OX=3702 GN=NSP2 PE=2 SV=1 && PF01344:Kelch motif|PF13415:Galactose oxidase, central domain|PF13418:Galactose oxidase, central domain
Solyc05g025890_2	2.81996	0.0251365	5	37246302	37248346	-	NA && - && PF00583:Acetyltransferase (GNAT) family
Solyc05g041530_3	-1.03588	0.0183101	5	52953609	52969875	+	NA && sp|Q56WF8|SCP48_ARATH Serine carboxypeptidase-like 48 OS=Arabidopsis thaliana OX=3702 GN=SCPL48 PE=2 SV=2 && PF00326:Prolyl oligopeptidase family|PF00450:Serine carboxypeptidase
Solyc05g041910_3	-2.64558	0.000185207	5	55034291	55037155	+	NA && sp|Q9FKH6|B561P_ARATH Cytochrome b561 and DOMON domain-containing protein At5g35735 OS=Arabidopsis thaliana OX=3702 GN=At5g35735 PE=2 SV=1 && PF03188:Eukaryotic cytochrome b561|PF04526:Protein of unknown function (DUF568)
Solyc05g042070_3	1.41659	0.0017868	5	55480202	55496943	-	NA && - && -
Solyc05g043330_3	2.04413	0.00220306	5	56830040	56834504	+	NA && sp|Q9SJB4|GDL34_ARATH GDSL esterase/lipase At2g04570 OS=Arabidopsis thaliana OX=3702 GN=At2g04570 PE=2 SV=1 && PF00657:GDSL-like Lipase/Acylhydrolase
Solyc05g045650_3	-2.38022	0.0157696	5	58235406	58240241	+	NA && sp|Q8GXJ4|GLR34_ARATH Glutamate receptor 3.4 OS=Arabidopsis thaliana OX=3702 GN=GLR3.4 PE=1 SV=2 && PF00060:Ligand-gated ion channel|PF00497:Bacterial extracellular solute-binding proteins, family 3|PF01094:Receptor family ligand binding region
Solyc05g046360_3	-6.1289	0.0114459	5	59662493	59664293	+	NA && sp|A7MB47|CNOT9_BOVIN CCR4-NOT transcription complex subunit 9 OS=Bos taurus OX=9913 GN=CNOT9 PE=2 SV=1 && PF04078:Cell differentiation family, Rcd1-like
Solyc05g047530_3	2.08617	0.000318361	5	59862879	59865952	-	NA && sp|H2DH22|C7A10_PANGI Cytochrome P450 CYP73A100 OS=Panax ginseng OX=4054 PE=2 SV=1 && PF00067:Cytochrome P450
Solyc05g050020_3	-1.71049	0.00992805	5	60773636	60780125	-	NA && - && PF13639:Ring finger domain
Solyc05g050130_3	-2.0958	0.0399894	5	60958466	60961616	-	NA && sp|P29060|CHIA_TOBAC Acidic endochitinase OS=Nicotiana tabacum OX=4097 PE=1 SV=1 && PF00704:Glycosyl hydrolases family 18
Solyc05g050380_3	-2.17527	0.0103008	5	61337580	61343288	+	NA && sp|Q9LD40|CNG13_ARATH Putative cyclic nucleotide-gated ion channel 13 OS=Arabidopsis thaliana OX=3702 GN=CNGC13 PE=3 SV=2 && PF00520:Ion transport protein
Solyc05g050540_3	-2.74399	0.00833013	5	61521044	61524473	-	NA && sp|Q9ZPY2|LAC6_ARATH Laccase-6 OS=Arabidopsis thaliana OX=3702 GN=LAC6 PE=2 SV=1 && PF00394:Multicopper oxidase|PF07732:Multicopper oxidase|PF07731:Multicopper oxidase
Solyc05g050735_1	1.87077	0.000207512	5	61719675	61734626	+	NA && sp|Q9SRR7|CML3_ARATH Calmodulin-like protein 3 OS=Arabidopsis thaliana OX=3702 GN=CML3 PE=2 SV=1 && PF13499:EF-hand domain pair
Solyc05g050800_3	-1.72358	0.00734708	5	61835320	61839718	-	NA && - && PF00300:Histidine phosphatase superfamily (branch 1)
Solyc05g050900_3	1.52238	0.0256387	5	61974879	61980522	+	NA && sp|Q9LZZ7|SKA1_ARATH Spindle and kinetochore-associated protein 1 homolog OS=Arabidopsis thaliana OX=3702 GN=At3g60660 PE=2 SV=1 && PF07160:Spindle and kinetochore-associated protein 1
Solyc05g051425_1	-4.04256	7.43113e-06	5	62601726	62606117	-	NA && sp|P36591|DYR_SCHPO Dihydrofolate reductase OS=Schizosaccharomyces pombe (strain 972 / ATCC 24843) OX=284812 GN=dfr1 PE=2 SV=2 && PF03959:Serine hydrolase (FSH1)
Solyc05g051510_3	-2.32703	0.0316225	5	62716133	62723425	-	NA && sp|O04331|PHB3_ARATH Prohibitin-3, mitochondrial OS=Arabidopsis thaliana OX=3702 GN=PHB3 PE=1 SV=1 && PF01145:SPFH domain / Band 7 family
Solyc05g051530_3	-3.41998	0.000901712	5	62741654	62744114	-	NA && sp|H9BZ66|ABCG1_PETHY ABC transporter G family member 1 OS=Petunia hybrida OX=4102 GN=ABCG1 PE=2 SV=1 && PF00005:ABC transporter|PF01061:ABC-2 type transporter
Solyc05g051583_1	-3.88056	0.000676226	5	62813184	62815193	-	NA && sp|Q9FLS0|FB253_ARATH F-box protein At5g07610 OS=Arabidopsis thaliana OX=3702 GN=At5g07610 PE=2 SV=1 && -
Solyc05g051750_3	2.00199	0.000593218	5	62980647	62985158	-	NA && sp|P27058|SYST_SOLLC Systemin OS=Solanum lycopersicum OX=4081 PE=1 SV=1 && PF07376:Prosystemin
Solyc05g052520_3	-1.65342	0.0349874	5	63597744	63599919	-	NA && sp|O80871|P2C25_ARATH Probable protein phosphatase 2C 25 OS=Arabidopsis thaliana OX=3702 GN=At2g30020 PE=1 SV=1 && PF00481:Protein phosphatase 2C
Solyc05g052570_3	-1.99784	9.41368e-07	5	63630310	63632913	-	NA && sp|Q9XEE6|C3H29_ARATH Zinc finger CCCH domain-containing protein 29 OS=Arabidopsis thaliana OX=3702 GN=At2g40140 PE=1 SV=1 && PF12796:Ankyrin repeats (3 copies)
Solyc05g052610_3	1.57445	0.000218241	5	63668849	63671476	+	NA && sp|Q8S9H7|DIV_ANTMA Transcription factor DIVARICATA OS=Antirrhinum majus OX=4151 GN=DIVARICATA PE=2 SV=1 && PF00249:Myb-like DNA-binding domain
Solyc05g052670_1	-4.25772	0.0158045	5	63732323	63733708	-	NA && sp|Q9FF86|DCR_ARATH BAHD acyltransferase DCR OS=Arabidopsis thaliana OX=3702 GN=DCR PE=2 SV=1 && PF02458:Transferase family
Solyc05g052700_3	-1.46638	0.0227295	5	63756613	63759611	+	NA && - && -
Solyc05g052750_3	-1.51384	0.0107168	5	63787356	63791182	-	NA && - && PF10457:Cholesterol-capturing domain
Solyc05g053330_3	-3.05343	0.0318336	5	64297251	64299079	+	NA && sp|Q9FGY3|MYB78_ARATH Transcription factor MYB78 OS=Arabidopsis thaliana OX=3702 GN=MYB78 PE=1 SV=1 && PF00249:Myb-like DNA-binding domain
Solyc05g053860_3	4.11924	9.86166e-13	5	64744283	64746504	+	NA && sp|Q9SA38|OCT3_ARATH Organic cation/carnitine transporter 3 OS=Arabidopsis thaliana OX=3702 GN=OCT3 PE=2 SV=1 && PF00083:Sugar (and other) transporter
Solyc05g054330_3	1.35745	0.00511853	5	65107443	65110303	-	NA && sp|I6YGS0|EPHA_MYCTU Epoxide hydrolase A OS=Mycobacterium tuberculosis (strain ATCC 25618 / H37Rv) OX=83332 GN=ephA PE=1 SV=1 && PF00561:alpha/beta hydrolase fold
Solyc05g054480_3	-3.25335	0.013028	5	65244837	65254589	-	NA && sp|P30167|ACT3_SOLTU Actin-58 OS=Solanum tuberosum OX=4113 GN=AC58 PE=3 SV=1 && PF00022:Actin
Solyc05g054620_3	2.50965	4.95688e-09	5	65341493	65347080	+	NA && sp|O80644|ACR9_ARATH ACT domain-containing protein ACR9 OS=Arabidopsis thaliana OX=3702 GN=ACR9 PE=2 SV=1 && -
Solyc05g054800_2	-1.57236	0.000150444	5	65473113	65475019	-	NA && sp|Q9LTW0|ALIS1_ARATH ALA-interacting subunit 1 OS=Arabidopsis thaliana OX=3702 GN=ALIS1 PE=1 SV=1 && PF03381:LEM3 (ligand-effect modulator 3) family / CDC50 family
Solyc05g054830_3	-1.29378	0.0499196	5	65490807	65495590	+	NA && sp|Q9C7A2|ITN1_ARATH Ankyrin repeat-containing protein ITN1 OS=Arabidopsis thaliana OX=3702 GN=ITN1 PE=1 SV=1 && PF12796:Ankyrin repeats (3 copies)|PF13962:Domain of unknown function
Solyc05g054850_1	4.58063	0.0291871	5	65503590	65504684	-	NA && sp|O80624|MAKR4_ARATH Probable membrane-associated kinase regulator 4 OS=Arabidopsis thaliana OX=3702 GN=MAKR4 PE=3 SV=1 && -
Solyc05g055010_3	1.56542	0.025671	5	65634036	65638039	-	NA && sp|Q0P5L0|RBM42_BOVIN RNA-binding protein 42 OS=Bos taurus OX=9913 GN=RBM42 PE=2 SV=1 && PF00076:RNA recognition motif. (a.k.a. RRM, RBD, or RNP domain)
Solyc05g055030_2	-5.75865	0.0317886	5	65650974	65653319	-	NA && sp|Q7XBH4|MYB4_ORYSJ Transcription factor MYB4 OS=Oryza sativa subsp. japonica OX=39947 GN=MYB4 PE=2 SV=2 && PF00249:Myb-like DNA-binding domain
Solyc05g055080_1	-2.83777	1.6551e-06	5	65718418	65718717	-	NA && - && -
Solyc05g055400_3	1.80472	0.0476437	5	65904273	65906754	-	NA && sp|P37124|C77A2_SOLME Cytochrome P450 77A2 OS=Solanum melongena OX=4111 GN=CYP77A2 PE=2 SV=1 && PF00067:Cytochrome P450
Solyc05g055860_3	-4.11719	0.0356808	5	66179124	66184337	-	NA && sp|Q9SFT7|PBL26_ARATH Probable serine/threonine-protein kinase PBL26 OS=Arabidopsis thaliana OX=3702 GN=PBL26 PE=2 SV=1 && PF00069:Protein kinase domain
Solyc05g056080_3	-3.47249	0.000106418	5	66310492	66313406	-	NA && - && -
Solyc05g056330_3	-1.46958	0.0253611	5	66509641	66514171	+	NA && - && PF13359:DDE superfamily endonuclease
Solyc05g056385_1	1.02884	0.0330017	5	66560823	66566451	+	NA && sp|Q9XF61|PDI_DATGL Protein disulfide-isomerase OS=Datisca glomerata OX=34297 GN=PDI PE=2 SV=1 && PF13848:Thioredoxin-like domain|PF00166:Chaperonin 10 Kd subunit|PF00085:Thioredoxin
Solyc05g056420_3	-3.42614	0.00841833	5	66564382	66575987	-	NA && sp|Q9FFN7|DGK2_ARATH Diacylglycerol kinase 2 OS=Arabidopsis thaliana OX=3702 GN=DGK2 PE=1 SV=1 && PF14144:Seed dormancy control
Solyc05g056530_3	-1.95902	0.0156865	5	66644445	66653512	+	NA && sp|Q9NRL2|BAZ1A_HUMAN Bromodomain adjacent to zinc finger domain protein 1A OS=Homo sapiens OX=9606 GN=BAZ1A PE=1 SV=2 && PF02791:DDT domain|PF10537:ATP-utilising chromatin assembly and remodelling N-terminal|PF15613:Williams-Beuren syndrome DDT (WSD), D-TOX E motif
Solyc06g005170_3	-1.97494	0.0001159	6	191876	195121	+	NA && sp|Q39023|MPK3_ARATH Mitogen-activated protein kinase 3 OS=Arabidopsis thaliana OX=3702 GN=MPK3 PE=1 SV=2 && PF00069:Protein kinase domain
Solyc06g005280_1	-4.82876	0.00524691	6	289811	291607	+	NA && sp|Q8VY27|E70H1_ARATH Exocyst complex component EXO70H1 OS=Arabidopsis thaliana OX=3702 GN=EXO70H1 PE=1 SV=1 && PF03081:Exo70 exocyst complex subunit
Solyc06g005390_1	-1.42798	0.0378445	6	401323	401766	+	NA && sp|Q9LZT0|H2B7_ARATH Histone H2B.7 OS=Arabidopsis thaliana OX=3702 GN=At3g46030 PE=1 SV=3 && PF00125:Core histone H2A/H2B/H3/H4
Solyc06g005500_3	-1.50737	0.0472187	6	525706	529140	+	NA && sp|Q06548|PBL9_ARATH Probable serine/threonine-protein kinase PBL9 OS=Arabidopsis thaliana OX=3702 GN=PBL9 PE=1 SV=1 && PF07714:Protein tyrosine kinase
Solyc06g006080_3	1.32084	0.0394547	6	1105996	1111283	+	NA && sp|O82392|THIC_ARATH Phosphomethylpyrimidine synthase, chloroplastic OS=Arabidopsis thaliana OX=3702 GN=THIC PE=1 SV=1 && PF13667:ThiC-associated domain|PF01964:Radical SAM ThiC family
Solyc06g006090_1	3.04292	0.00017633	6	1117319	1117738	+	NA && - && -
Solyc06g007180_3	-2.0178	0.0282158	6	1236335	1241119	-	NA && sp|O24661|ASNS_TRIVS Asparagine synthetase [glutamine-hydrolyzing] OS=Triphysaria versicolor OX=64093 GN=AS PE=2 SV=3 && PF13537:Glutamine amidotransferase domain|PF00733:Asparagine synthase
Solyc06g007580_1	3.48037	5.80266e-08	6	1577413	1578312	+	NA && - && PF04720:PDDEXK-like family of unknown function
Solyc06g008265_1	-2.40336	0.0468234	6	2137714	2140820	-	NA && sp|P0DO05|9DC1_SOLPI Receptor-like protein 9DC1 OS=Solanum pimpinellifolium OX=4084 GN=9DC1 PE=3 SV=1 && PF08263:Leucine rich repeat N-terminal domain|PF13855:Leucine rich repeat
Solyc06g008390_3	-4.33708	0.0155538	6	2319891	2320686	-	NA && - && -
Solyc06g008740_3	1.2283	0.032613	6	2661082	2665037	+	NA && sp|Q84W91|C3H32_ARATH Zinc finger CCCH domain-containing protein 32 OS=Arabidopsis thaliana OX=3702 GN=At2g47850 PE=2 SV=2 && PF00642:Zinc finger C-x8-C-x5-C-x3-H type (and similar)
Solyc06g008805_1	1.94896	0.049715	6	2750627	2751430	-	NA && sp|Q570C0|TIR1_ARATH Protein TRANSPORT INHIBITOR RESPONSE 1 OS=Arabidopsis thaliana OX=3702 GN=TIR1 PE=1 SV=2 && -
Solyc06g009070_3	1.21667	0.0252565	6	3004588	3021030	+	NA && sp|O22243|C3H31_ARATH DExH-box ATP-dependent RNA helicase DExH8 OS=Arabidopsis thaliana OX=3702 GN=At2g47680 PE=2 SV=2 && PF00271:Helicase conserved C-terminal domain|PF00642:Zinc finger C-x8-C-x5-C-x3-H type (and similar)|PF00270:DEAD/DEAH box helicase
Solyc06g009110_3	-2.01859	0.00507495	6	3052284	3056635	-	NA && sp|Q0IU52|ASP1_ORYSJ Aspartic proteinase Asp1 OS=Oryza sativa subsp. japonica OX=39947 GN=ASP1 PE=2 SV=1 && PF14541:Xylanase inhibitor C-terminal|PF14543:Xylanase inhibitor N-terminal
Solyc06g009280_2	-5.00286	5.03567e-05	6	3241110	3255410	-	NA && sp|Q9FWX7|AB11B_ARATH ABC transporter B family member 11 OS=Arabidopsis thaliana OX=3702 GN=ABCB11 PE=2 SV=1 && PF00664:ABC transporter transmembrane region|PF00005:ABC transporter
Solyc06g009380_3	-1.0243	0.0484033	6	3294565	3298081	-	NA && - && -
Solyc06g010030_3	-2.54987	1.4349e-05	6	4785228	4786049	+	NA && sp|Q9SXB6|MLO2_ARATH MLO-like protein 2 OS=Arabidopsis thaliana OX=3702 GN=MLO2 PE=1 SV=1 && PF03094:Mlo family
Solyc06g010033_1	-2.5278	1.16798e-06	6	4786114	4791546	+	NA && sp|Q94KB7|MLO6_ARATH MLO-like protein 6 OS=Arabidopsis thaliana OX=3702 GN=MLO6 PE=2 SV=2 && PF03094:Mlo family
Solyc06g016820_1	-4.11508	0.0472526	6	13822115	13822273	-	NA && - && -
Solyc06g030470_3	-2.00138	0.00014075	6	18831406	18833893	-	NA && sp|Q8GYT8|SOK3_ARATH Protein SOSEKI 3 OS=Arabidopsis thaliana OX=3702 GN=SOK3 PE=1 SV=1 && PF06136:Domain of unknown function (DUF966)
Solyc06g033850_3	5.01022	1.99875e-09	6	23374146	23376301	+	NA && - && -
Solyc06g035700_1	-3.65137	0.00155049	6	24829670	24830206	-	NA && sp|Q9FJ90|ERF25_ARATH Ethylene-responsive transcription factor ERF025 OS=Arabidopsis thaliana OX=3702 GN=ERF025 PE=2 SV=1 && PF00847:AP2 domain
Solyc06g035940_3	-2.52391	0.000230637	6	25381906	25397971	+	NA && sp|Q9M2E8|HDG1_ARATH Homeobox-leucine zipper protein HDG1 OS=Arabidopsis thaliana OX=3702 GN=HDG1 PE=2 SV=1 && PF00046:Homeodomain|PF01852:START domain
Solyc06g035960_3	-3.7187	0.000126081	6	25413322	25420937	+	NA && sp|M4IQQ7|CCL9_HUMLU Probable CoA ligase CCL9 OS=Humulus lupulus OX=3486 GN=CCL9 PE=2 SV=1 && PF00091:Tubulin/FtsZ family, GTPase domain
Solyc06g036110_1	-1.65999	0.0470814	6	25649814	25650560	+	NA && - && PF00168:C2 domain
Solyc06g036234_1	-4.34306	0.0150716	6	25805253	25806512	+	NA && sp|H6WS93|PDR1_PETAX Pleiotropic drug resistance protein 1 OS=Petunia axillaris OX=33119 GN=PDR1 PE=2 SV=1 && PF00005:ABC transporter|PF08370:Plant PDR ABC transporter associated
Solyc06g036420_2	-2.03807	0.0302938	6	26062920	26067321	+	NA && sp|Q0JL44|SGT1_ORYSJ Protein SGT1 homolog OS=Oryza sativa subsp. japonica OX=39947 GN=SGT1 PE=1 SV=1 && PF04969:CS domain|PF05002:SGS domain
Solyc06g048410_3	1.04492	0.015224	6	31090987	31093743	+	NA && sp|P22302|SODF_NICPL Superoxide dismutase [Fe], chloroplastic (Fragment) OS=Nicotiana plumbaginifolia OX=4092 GN=SODB PE=2 SV=1 && PF02777:Iron/manganese superoxide dismutases, C-terminal domain|PF00081:Iron/manganese superoxide dismutases, alpha-hairpin domain
Solyc06g048637_1	2.78577	5.43264e-06	6	31507792	31509934	+	NA && sp|Q9SHL7|RP44A_ARATH Exosome complex exonuclease RRP44 homolog A OS=Arabidopsis thaliana OX=3702 GN=RRP44A PE=2 SV=2 && -
Solyc06g048700_1	-4.8648	0.000231998	6	31573702	31573935	-	NA && - && -
Solyc06g048740_2	-5.8604	6.63452e-07	6	31744465	31747985	+	NA && sp|Q2R2D5|XA21_ORYSJ Receptor kinase-like protein Xa21 OS=Oryza sativa subsp. japonica OX=39947 GN=XA21 PE=1 SV=1 && PF13855:Leucine rich repeat|PF00069:Protein kinase domain|PF08263:Leucine rich repeat N-terminal domain
Solyc06g048935_1	-1.42525	0.0439227	6	32087499	32089249	+	NA && - && -
Solyc06g050140_1	-3.81263	0.0115086	6	32587936	32588208	-	NA && - && -
Solyc06g050270_2	-5.51598	0.0394547	6	32919126	32937879	-	NA && sp|Q5W736|CIPKI_ORYSJ CBL-interacting protein kinase 18 OS=Oryza sativa subsp. japonica OX=39947 GN=CIPK18 PE=2 SV=1 && PF03822:NAF domain|PF00069:Protein kinase domain
Solyc06g050760_1	1.40654	0.0193698	6	33620675	33621022	-	NA && sp|P20144|WUN1_SOLTU Wound-induced protein 1 OS=Solanum tuberosum OX=4113 GN=WUN1 PE=2 SV=1 && PF07107:Wound-induced protein WI12
Solyc06g050790_3	-1.58258	0.0189489	6	33664574	33668366	+	NA && sp|Q9LYM2|AVT6C_ARATH Amino acid transporter AVT6C OS=Arabidopsis thaliana OX=3702 GN=AVT6C PE=2 SV=1 && PF01490:Transmembrane amino acid transporter protein
Solyc06g050800_3	1.45798	0.00895585	6	33673939	33676220	+	NA && sp|Q9LYM2|AVT6C_ARATH Amino acid transporter AVT6C OS=Arabidopsis thaliana OX=3702 GN=AVT6C PE=2 SV=1 && PF01490:Transmembrane amino acid transporter protein
Solyc06g050810_3	-2.58738	0.00123614	6	33676633	33679211	-	NA && sp|Q9SF24|LOR10_ARATH Protein LURP-one-related 10 OS=Arabidopsis thaliana OX=3702 GN=At3g11740 PE=2 SV=2 && PF04525:LURP-one-related
Solyc06g050870_3	6.18921	3.14213e-12	6	33800848	33801501	-	NA && - && -
Solyc06g051500_3	3.14117	1.64231e-08	6	35068895	35074106	+	NA && sp|Q09690|POM1_SCHPO DYRK-family kinase pom1 OS=Schizosaccharomyces pombe (strain 972 / ATCC 24843) OX=284812 GN=pom1 PE=1 SV=1 && PF00069:Protein kinase domain
Solyc06g052010_2	1.71707	0.0220436	6	35763644	35769108	+	NA && sp|Q9ASW3|IQD21_ARATH Protein IQ-DOMAIN 21 OS=Arabidopsis thaliana OX=3702 GN=IQD21 PE=1 SV=1 && PF00612:IQ calmodulin-binding motif|PF13178:Protein of unknown function (DUF4005)
Solyc06g052050_3	1.49159	0.0150716	6	35802341	35806485	+	NA && sp|Q03684|BIP4_TOBAC Luminal-binding protein 4 OS=Nicotiana tabacum OX=4097 GN=BIP4 PE=2 SV=1 && PF00012:Hsp70 protein
Solyc06g052055_1	2.13982	0.0376362	6	35806487	35806738	+	NA && sp|Q03684|BIP4_TOBAC Luminal-binding protein 4 OS=Nicotiana tabacum OX=4097 GN=BIP4 PE=2 SV=1 && -
Solyc06g053150_1	-2.67397	5.90196e-05	6	35968634	35970172	-	NA && sp|F4IJ77|AATP4_ARATH AAA-ATPase At2g46620 OS=Arabidopsis thaliana OX=3702 GN=At2g46620 PE=2 SV=1 && PF14363:Domain associated at C-terminal with AAA|PF00004:ATPase family associated with various cellular activities (AAA)
Solyc06g053290_1	1.87119	1.90314e-05	6	36104098	36104445	+	NA && sp|Q9ZUZ3|SAU32_ARATH Auxin-responsive protein SAUR32 OS=Arabidopsis thaliana OX=3702 GN=SAUR32 PE=2 SV=1 && PF02519:Auxin responsive protein
Solyc06g053480_3	1.04373	0.00696813	6	36371157	36375601	+	NA && sp|P22337|STAD_RICCO Stearoyl-[acyl-carrier-protein] 9-desaturase, chloroplastic OS=Ricinus communis OX=3988 PE=1 SV=1 && PF03405:Fatty acid desaturase
Solyc06g053910_3	1.23843	0.00463184	6	36895482	36897481	-	NA && - && PF04720:PDDEXK-like family of unknown function
Solyc06g053930_3	-3.72644	0.000220391	6	36929346	36931185	+	NA && sp|A2WN93|CALM1_ORYSI Calmodulin-1 OS=Oryza sativa subsp. indica OX=39946 GN=CAM1-1 PE=1 SV=2 && PF13499:EF-hand domain pair
Solyc06g053980_3	-1.6479	0.00159932	6	36953727	36955113	-	NA && sp|Q9M7I7|CLH2_ARATH Chlorophyllase-2 OS=Arabidopsis thaliana OX=3702 GN=CLH2 PE=1 SV=1 && PF07224:Chlorophyllase
Solyc06g054150_1	-3.46722	0.0169577	6	37060858	37061475	+	NA && - && -
Solyc06g054250_3	1.09193	0.0397063	6	37185002	37190693	+	NA && sp|Q6MCW1|SURE_PARUW 5'-nucleotidase SurE OS=Protochlamydia amoebophila (strain UWE25) OX=264201 GN=surE PE=3 SV=1 && PF01975:Survival protein SurE
Solyc06g054610_2	3.17427	1.66306e-12	6	37441784	37445497	-	NA && sp|Q941Q3|C3H37_ARATH Zinc finger CCCH domain-containing protein 37 OS=Arabidopsis thaliana OX=3702 GN=HUA1 PE=1 SV=1 && -
Solyc06g054620_3	3.65961	8.02965e-09	6	37445662	37451898	-	NA && sp|Q84W91|C3H32_ARATH Zinc finger CCCH domain-containing protein 32 OS=Arabidopsis thaliana OX=3702 GN=At2g47850 PE=2 SV=2 && PF00642:Zinc finger C-x8-C-x5-C-x3-H type (and similar)
Solyc06g054625_1	3.29831	3.85994e-10	6	37451998	37454989	-	NA && sp|Q6NPN3|C3H58_ARATH Zinc finger CCCH domain-containing protein 58 OS=Arabidopsis thaliana OX=3702 GN=At5g18550 PE=2 SV=1 && PF00642:Zinc finger C-x8-C-x5-C-x3-H type (and similar)
Solyc06g054630_2	-5.61842	0.0337314	6	37473694	37480765	+	NA && sp|Q84QC2|ERF17_ARATH Ethylene-responsive transcription factor ERF017 OS=Arabidopsis thaliana OX=3702 GN=ERF017 PE=2 SV=1 && PF00847:AP2 domain
Solyc06g059720_3	-2.71965	0.0166804	6	37698463	37699853	-	NA && sp|Q84VY3|STAD6_ARATH Stearoyl-[acyl-carrier-protein] 9-desaturase 6, chloroplastic OS=Arabidopsis thaliana OX=3702 GN=S-ACP-DES6 PE=2 SV=2 && PF03405:Fatty acid desaturase
Solyc06g059860_3	-3.07978	0.00783869	6	37874609	37876679	+	NA && - && -
Solyc06g060110_3	-1.22603	0.000344583	6	38147692	38150530	-	NA && sp|Q39134|AAP3_ARATH Amino acid permease 3 OS=Arabidopsis thaliana OX=3702 GN=AAP3 PE=1 SV=2 && PF01490:Transmembrane amino acid transporter protein
Solyc06g060170_3	-1.74129	0.0152735	6	38245945	38251957	-	NA && sp|A7PZL3|PGLR_VITVI Probable polygalacturonase OS=Vitis vinifera OX=29760 GN=GSVIVT00026920001 PE=1 SV=1 && PF00295:Glycosyl hydrolases family 28
Solyc06g060450_3	1.6856	0.0186041	6	38589846	38592169	+	NA && sp|Q8RWM6|P24D5_ARATH Transmembrane emp24 domain-containing protein p24delta5 OS=Arabidopsis thaliana OX=3702 GN=At1g21900 PE=1 SV=1 && PF01105:emp24/gp25L/p24 family/GOLD
Solyc06g060680_2	-1.42925	0.0159078	6	38823882	38829504	-	NA && sp|A0A178VE74|ZRK4_ARATH Serine/threonine-protein kinase ZRK4 OS=Arabidopsis thaliana OX=3702 GN=ZRK4 PE=3 SV=1 && PF00069:Protein kinase domain
Solyc06g060700_1	-1.73232	0.00328513	6	38834677	38835105	-	NA && - && -
Solyc06g060820_2	-2.52583	0.0245189	6	38964857	38968364	+	NA && sp|Q05466|HAT4_ARATH Homeobox-leucine zipper protein HAT4 OS=Arabidopsis thaliana OX=3702 GN=HAT4 PE=1 SV=1 && PF05553:Cotton fibre expressed protein
Solyc06g061080_3	-1.84216	0.0472302	6	39225217	39229660	+	NA && sp|O49697|NAC71_ARATH NAC domain-containing protein 71 OS=Arabidopsis thaliana OX=3702 GN=NAC071 PE=2 SV=1 && PF02365:No apical meristem (NAM) protein
Solyc06g062920_3	-3.61413	0.00017633	6	39833459	39835655	+	NA && sp|Q9ZUF4|RIPK_ARATH Serine/threonine-protein kinase RIPK OS=Arabidopsis thaliana OX=3702 GN=RIPK PE=1 SV=1 && PF07714:Protein tyrosine kinase
Solyc06g062970_2	-5.04941	0.0410984	6	39864185	39866054	+	NA && sp|Q58G53|LAZY2_ARATH Protein LAZY 2 OS=Arabidopsis thaliana OX=3702 GN=LAZY2 PE=2 SV=1 && -
Solyc06g063180_2	-2.75848	0.0172284	6	40015805	40035636	+	NA && sp|Q9C5V5|GLR28_ARATH Glutamate receptor 2.8 OS=Arabidopsis thaliana OX=3702 GN=GLR2.8 PE=2 SV=2 && PF00060:Ligand-gated ion channel|PF01094:Receptor family ligand binding region|PF00497:Bacterial extracellular solute-binding proteins, family 3
Solyc06g063210_3	-2.2682	0.0452089	6	40035721	40046275	+	NA && sp|Q9C5V5|GLR28_ARATH Glutamate receptor 2.8 OS=Arabidopsis thaliana OX=3702 GN=GLR2.8 PE=2 SV=2 && PF01094:Receptor family ligand binding region|PF00497:Bacterial extracellular solute-binding proteins, family 3|PF00060:Ligand-gated ion channel
Solyc06g063230_3	1.05392	0.00812366	6	40051629	40056206	+	NA && - && -
Solyc06g063295_1	1.14323	0.0407103	6	40120388	40123925	+	NA && sp|Q9C8K7|FBK21_ARATH F-box/kelch-repeat protein At1g51550 OS=Arabidopsis thaliana OX=3702 GN=At1g51550 PE=2 SV=1 && PF13415:Galactose oxidase, central domain
Solyc06g063305_1	4.11329	3.24944e-15	6	40125950	40128334	-	NA && - && -
Solyc06g063320_3	1.10613	0.00974386	6	40131991	40134304	+	NA && - && -
Solyc06g065400_3	-1.19935	0.0318701	6	40926838	40932721	-	NA && sp|Q8L586|Y4958_ARATH Uncharacterized membrane protein At4g09580 OS=Arabidopsis thaliana OX=3702 GN=At4g09580 PE=1 SV=1 && PF09335:SNARE associated Golgi protein
Solyc06g065650_3	1.73904	0.00230417	6	41170308	41177948	+	NA && sp|Q84MB2|TIF8_ARATH Protein TIFY 8 OS=Arabidopsis thaliana OX=3702 GN=TIFY8 PE=1 SV=1 && PF06200:tify domain
Solyc06g065900_3	1.17313	0.000516449	6	41416009	41420792	+	NA && - && -
Solyc06g066020_3	-4.17061	0.0170089	6	41492809	41495247	+	NA && sp|Q38829|IAA11_ARATH Auxin-responsive protein IAA11 OS=Arabidopsis thaliana OX=3702 GN=IAA11 PE=1 SV=1 && PF02309:AUX/IAA family
Solyc06g066340_3	-1.5456	0.0120831	6	41745006	41750732	+	NA && sp|Q9C616|KAN2_ARATH Probable transcription factor KAN2 OS=Arabidopsis thaliana OX=3702 GN=KAN2 PE=2 SV=1 && -
Solyc06g066370_3	-2.0089	0.00372776	6	41788776	41791917	+	NA && sp|Q6IEQ7|WRK24_ORYSJ WRKY transcription factor WRKY24 OS=Oryza sativa subsp. japonica OX=39947 GN=WRKY24 PE=2 SV=1 && PF03106:WRKY DNA -binding domain
Solyc06g066430_3	4.09366	1.15778e-11	6	41817115	41820541	-	NA && sp|Q9LK76|IQD26_ARATH Protein IQ-domain 26 OS=Arabidopsis thaliana OX=3702 GN=IQD26 PE=1 SV=1 && PF13178:Protein of unknown function (DUF4005)
Solyc06g066770_1	1.57278	0.00345491	6	42066084	42067187	-	NA && sp|Q9M8L2|FBK30_ARATH F-box/kelch-repeat protein At1g80440 OS=Arabidopsis thaliana OX=3702 GN=At1g80440 PE=2 SV=1 && PF01344:Kelch motif
Solyc06g068460_3	-1.87336	6.00373e-05	6	42550570	42552589	+	NA && sp|Q9SAH7|WRK40_ARATH Probable WRKY transcription factor 40 OS=Arabidopsis thaliana OX=3702 GN=WRKY40 PE=1 SV=1 && PF03106:WRKY DNA -binding domain
Solyc06g068500_3	2.1077	4.69391e-12	6	42571486	42574147	-	NA && sp|Q9SAG8|DNAJ8_ARATH Chaperone protein dnaJ 8, chloroplastic OS=Arabidopsis thaliana OX=3702 GN=ATJ8 PE=2 SV=1 && PF00226:DnaJ domain
Solyc06g068540_3	1.03872	0.0283984	6	42591077	42596283	-	NA && - && -
Solyc06g068890_1	3.12208	0.0306451	6	42829343	42829588	-	NA && - && -
Solyc06g068960_1	-2.38273	0.0038103	6	42898782	42899246	+	NA && sp|Q9M7R0|ALL8_OLEEU Calcium-binding allergen Ole e 8 OS=Olea europaea OX=4146 PE=1 SV=1 && PF13499:EF-hand domain pair
Solyc06g068970_3	-3.66413	0.00155296	6	42903972	42906362	-	NA && - && PF06966:Protein of unknown function (DUF1295)
Solyc06g069045_1	-3.77749	0.000751081	6	42956880	42958002	-	NA && sp|P32110|GSTX6_SOYBN Probable glutathione S-transferase OS=Glycine max OX=3847 GN=HSP26-A PE=2 SV=1 && PF02798:Glutathione S-transferase, N-terminal domain
Solyc06g069080_3	-1.17901	0.0280036	6	42989291	42995702	+	NA && sp|Q8GZN1|NPG1_ARATH Protein NPG1 OS=Arabidopsis thaliana OX=3702 GN=NPG1 PE=1 SV=1 && -
Solyc06g069120_3	1.4666	0.0127862	6	43018686	43020507	+	NA && - && -
Solyc06g069150_1	2.81582	5.9353e-06	6	43046565	43047302	+	NA && - && -
Solyc06g069370_3	-1.52253	0.000508235	6	43236879	43239842	+	NA && sp|Q9LEZ3|BIM1_ARATH Transcription factor BIM1 OS=Arabidopsis thaliana OX=3702 GN=BIM1 PE=1 SV=2 && -
Solyc06g069375_1	-1.51574	0.0117705	6	43240961	43242744	+	NA && sp|Q9CAA4|BIM2_ARATH Transcription factor BIM2 OS=Arabidopsis thaliana OX=3702 GN=BIM2 PE=1 SV=1 && -
Solyc06g069565_1	-1.72771	0.0282102	6	43436554	43440093	-	NA && - && -
Solyc06g069635_1	1.09528	0.0379297	6	43469144	43481167	-	NA && sp|F4IB81|LYK3_ARATH LysM domain receptor-like kinase 3 OS=Arabidopsis thaliana OX=3702 GN=LYK3 PE=2 SV=1 && -
Solyc06g069650_3	-4.46816	0.00229741	6	43494904	43499374	-	NA && sp|C0LGJ1|Y1743_ARATH Probable LRR receptor-like serine/threonine-protein kinase At1g74360 OS=Arabidopsis thaliana OX=3702 GN=At1g74360 PE=1 SV=1 && PF08263:Leucine rich repeat N-terminal domain|PF13855:Leucine rich repeat|PF00069:Protein kinase domain
Solyc06g069740_1	-5.20161	8.79667e-06	6	43551107	43551664	-	NA && - && PF13499:EF-hand domain pair
Solyc06g071410_3	2.13363	0.00018014	6	44070207	44076113	-	NA && sp|Q9ZQ31|STY13_ARATH Serine/threonine-protein kinase STY13 OS=Arabidopsis thaliana OX=3702 GN=STY13 PE=1 SV=2 && PF07714:Protein tyrosine kinase
Solyc06g071580_3	-2.12774	0.00983465	6	44207173	44223322	+	NA && sp|Q56Y74|MORC6_ARATH Protein MICRORCHIDIA 6 OS=Arabidopsis thaliana OX=3702 GN=MORC6 PE=1 SV=1 && PF17942:Morc6 ribosomal protein S5 domain 2-like|PF13589:Histidine kinase-, DNA gyrase B-, and HSP90-like ATPase
Solyc06g071620_3	-2.57222	0.0111937	6	44249104	44256153	-	NA && sp|Q9SYP1|DEXHC_ARATH DExH-box ATP-dependent RNA helicase DExH12 OS=Arabidopsis thaliana OX=3702 GN=BRR2A PE=1 SV=1 && PF00270:DEAD/DEAH box helicase|PF00271:Helicase conserved C-terminal domain|PF02889:Sec63 Brl domain|PF18149:N-terminal helicase PWI domain
Solyc06g071810_1	-1.70293	0.0239832	6	44375481	44377358	+	NA && sp|Q9SKB2|SBIR1_ARATH Leucine-rich repeat receptor-like serine/threonine/tyrosine-protein kinase SOBIR1 OS=Arabidopsis thaliana OX=3702 GN=SOBIR1 PE=1 SV=1 && PF12799:Leucine Rich repeats (2 copies)|PF00069:Protein kinase domain
Solyc06g071990_3	2.30509	0.00354052	6	44493630	44496028	+	NA && - && -
Solyc06g072430_2	2.05187	0.0307321	6	44824865	44826012	+	NA && sp|O65373|BAG5_ARATH BAG family molecular chaperone regulator 5, mitochondrial OS=Arabidopsis thaliana OX=3702 GN=BAG5 PE=1 SV=1 && PF02179:BAG domain
Solyc06g072670_3	-5.45951	1.01001e-06	6	44957007	44959350	-	NA && sp|Q93W57|HSDA_SESIN 11-beta-hydroxysteroid dehydrogenase A OS=Sesamum indicum OX=4182 GN=SOP2 PE=1 SV=1 && PF00106:short chain dehydrogenase
Solyc06g072770_3	-1.12227	0.025671	6	45013723	45018581	+	NA && sp|Q9LFD5|BPA1_ARATH Binding partner of ACD11 1 OS=Arabidopsis thaliana OX=3702 GN=BPA1 PE=1 SV=1 && PF00076:RNA recognition motif. (a.k.a. RRM, RBD, or RNP domain)
Solyc06g072840_3	2.8489	5.62255e-05	6	45059572	45060952	-	NA && sp|F4KFM8|LEA65_ARATH Late embryogenesis abundant protein At5g17165 OS=Arabidopsis thaliana OX=3702 GN=At5g17165 PE=3 SV=1 && -
Solyc06g072845_1	2.2227	0.00154443	6	45070179	45071304	+	NA && sp|F4KFM8|LEA65_ARATH Late embryogenesis abundant protein At5g17165 OS=Arabidopsis thaliana OX=3702 GN=At5g17165 PE=3 SV=1 && -
Solyc06g073080_3	-3.22151	7.96453e-05	6	45159544	45162655	-	NA && sp|Q9FLV0|DMR6_ARATH Protein DOWNY MILDEW RESISTANCE 6 OS=Arabidopsis thaliana OX=3702 GN=DMR6 PE=1 SV=1 && PF14226:non-haem dioxygenase in morphine synthesis N-terminal|PF03171:2OG-Fe(II) oxygenase superfamily
Solyc06g073165_1	2.79391	0.000159079	6	45222416	45223642	+	NA && sp|Q9XI99|USPL1_ARATH BURP domain protein USPL1 OS=Arabidopsis thaliana OX=3702 GN=USPL1 PE=2 SV=1 && PF03181:BURP domain
Solyc06g073190_3	1.14381	0.0188666	6	45234784	45237401	-	NA && sp|Q42896|SCRK2_SOLLC Fructokinase-2 OS=Solanum lycopersicum OX=4081 GN=FRK2 PE=2 SV=2 && PF00294:pfkB family carbohydrate kinase
Solyc06g073830_1	-4.14878	0.000439466	6	45730248	45730802	-	NA && - && PF13499:EF-hand domain pair|PF13833:EF-hand domain pair
Solyc06g074140_1	-7.90628	8.70181e-05	6	45998882	46000144	+	NA && sp|Q9SF15|PUB24_ARATH E3 ubiquitin-protein ligase PUB24 OS=Arabidopsis thaliana OX=3702 GN=PUB24 PE=1 SV=1 && PF04564:U-box domain
Solyc06g074170_3	2.87605	2.78549e-11	6	46005967	46010518	-	NA && sp|Q9XIN7|NAC40_ARATH NAC domain-containing protein 40 OS=Arabidopsis thaliana OX=3702 GN=NTL8 PE=1 SV=1 && PF02365:No apical meristem (NAM) protein
Solyc06g074260_3	2.30771	3.79137e-08	6	46047283	46048670	-	NA && - && -
Solyc06g074530_1	-2.18063	3.52e-06	6	46254457	46255758	+	NA && sp|D3U715|AROD1_PETHY Arogenate dehydratase 1 OS=Petunia hybrida OX=4102 GN=ADT1 PE=1 SV=1 && PF00800:Prephenate dehydratase
Solyc06g074760_2	1.66544	0.00244746	6	46440588	46446665	-	NA && sp|Q9SGE3|H2B2_ARATH Histone H2B.2 OS=Arabidopsis thaliana OX=3702 GN=At1g08170 PE=2 SV=1 && PF00125:Core histone H2A/H2B/H3/H4
Solyc06g074820_3	1.94234	0.000112958	6	46499125	46501420	+	NA && sp|O64964|TIP11_MAIZE Aquaporin TIP1-1 OS=Zea mays OX=4577 GN=TIP1-1 PE=2 SV=1 && PF00230:Major intrinsic protein
Solyc06g074870_2	2.12911	0.00700959	6	46534891	46538471	+	NA && sp|Q9S7T7|SCC11_ARATH Sister chromatid cohesion 1 protein 1 OS=Arabidopsis thaliana OX=3702 GN=SYN1 PE=2 SV=2 && PF04824:Conserved region of Rad21 / Rec8 like protein|PF05697:Bacterial trigger factor protein (TF)
Solyc06g074960_3	1.71318	7.7528e-05	6	46597096	46616607	-	NA && sp|Q9ZUU9|AB3G_ARATH ABC transporter G family member 3 OS=Arabidopsis thaliana OX=3702 GN=ABCG3 PE=1 SV=2 && PF00005:ABC transporter|PF01061:ABC-2 type transporter|PF04193:PQ loop repeat
Solyc06g075100_3	-3.63208	0.0199668	6	46740312	46745598	+	NA && - && -
Solyc06g075550_3	1.79202	1.54141e-07	6	47054374	47057700	+	NA && sp|Q9LQQ8|PBL5_ARATH Probable serine/threonine-protein kinase PBL5 OS=Arabidopsis thaliana OX=3702 GN=PBL5 PE=2 SV=1 && PF00069:Protein kinase domain
Solyc06g075555_1	1.94312	0.0294273	6	47057861	47058432	+	NA && - && -
Solyc06g075610_1	-1.8733	0.000313757	6	47138761	47140632	-	NA && sp|Q8VY27|E70H1_ARATH Exocyst complex component EXO70H1 OS=Arabidopsis thaliana OX=3702 GN=EXO70H1 PE=1 SV=1 && PF03081:Exo70 exocyst complex subunit
Solyc06g075660_3	-5.30521	0.000112958	6	47160989	47162126	-	NA && sp|Q9LX82|MYB48_ARATH Transcription factor MYB48 OS=Arabidopsis thaliana OX=3702 GN=MYB48 PE=2 SV=1 && PF00249:Myb-like DNA-binding domain
Solyc06g075690_3	-3.02213	3.69452e-08	6	47178727	47182139	+	NA && sp|Q9FJF5|SOK5_ARATH Protein SOSEKI 5 OS=Arabidopsis thaliana OX=3702 GN=SOK5 PE=1 SV=1 && PF06136:Domain of unknown function (DUF966)
Solyc06g076050_3	-1.42397	0.0302629	6	47365010	47367963	+	NA && sp|Q94B55|XB31_ARATH Putative E3 ubiquitin-protein ligase XBAT31 OS=Arabidopsis thaliana OX=3702 GN=XBAT31 PE=2 SV=1 && PF12796:Ankyrin repeats (3 copies)
Solyc06g076080_2	-2.49706	7.57007e-06	6	47376773	47379915	-	NA && - && -
Solyc06g076090_3	-3.89175	3.85694e-08	6	47380650	47383315	+	NA && sp|Q05214|ACT1_TOBAC Actin OS=Nicotiana tabacum OX=4097 PE=3 SV=1 && PF00022:Actin
Solyc06g076280_2	-1.18493	0.0244057	6	47541025	47545353	+	NA && sp|Q9XE58|SCL14_ARATH Scarecrow-like protein 14 OS=Arabidopsis thaliana OX=3702 GN=SCL14 PE=1 SV=2 && PF03514:GRAS domain family
Solyc06g076300_3	-2.56403	3.4569e-07	6	47544439	47548798	-	NA && sp|Q9SNB8|SCL30_ARATH Scarecrow-like protein 30 OS=Arabidopsis thaliana OX=3702 GN=SCL30 PE=1 SV=1 && -
Solyc06g076400_3	1.56644	0.0139799	6	47613820	47617551	+	NA && sp|P49598|P2C37_ARATH Protein phosphatase 2C 37 OS=Arabidopsis thaliana OX=3702 GN=PP2CA PE=1 SV=1 && PF00481:Protein phosphatase 2C
Solyc06g076670_3	1.28811	0.00391991	6	47754957	47763708	+	NA && sp|Q84TH4|SR45A_ARATH Serine/arginine-rich splicing factor SR45a OS=Arabidopsis thaliana OX=3702 GN=SR45A PE=1 SV=1 && -
Solyc06g076770_3	1.42565	0.000198921	6	47826054	47829875	+	NA && sp|Q8S9H7|DIV_ANTMA Transcription factor DIVARICATA OS=Antirrhinum majus OX=4151 GN=DIVARICATA PE=2 SV=1 && PF00249:Myb-like DNA-binding domain
Solyc06g076780_3	1.40804	0.031248	6	47830785	47834979	-	NA && sp|A7LXU3|BGH3B_BACO1 Beta-glucosidase BoGH3B OS=Bacteroides ovatus (strain ATCC 8483 / DSM 1896 / JCM 5824 / NCTC 11153) OX=411476 GN=BACOVA_02659 PE=1 SV=1 && PF01915:Glycosyl hydrolase family 3 C-terminal domain|PF00933:Glycosyl hydrolase family 3 N terminal domain
Solyc06g082030_3	5.75769	3.50173e-24	6	48024244	48029957	+	NA && sp|O49561|G2OX8_ARATH Gibberellin 2-beta-dioxygenase 8 OS=Arabidopsis thaliana OX=3702 GN=GA2OX8 PE=1 SV=2 && PF03171:2OG-Fe(II) oxygenase superfamily|PF14226:non-haem dioxygenase in morphine synthesis N-terminal
Solyc06g082070_3	-1.34726	0.0224752	6	48040529	48058726	+	NA && sp|Q9LUZ6|TBL44_ARATH Protein PMR5 OS=Arabidopsis thaliana OX=3702 GN=PMR5 PE=2 SV=1 && PF16135:TPL-binding domain in jasmonate signalling|PF05641:Agenet domain|PF00628:PHD-finger|PF13839:GDSL/SGNH-like Acyl-Esterase family found in Pmr5 and Cas1p|PF14416:PMR5 N terminal Domain
Solyc06g082080_3	-3.13308	0.000165952	6	48059339	48061577	+	NA && sp|O80871|P2C25_ARATH Probable protein phosphatase 2C 25 OS=Arabidopsis thaliana OX=3702 GN=At2g30020 PE=1 SV=1 && PF00481:Protein phosphatase 2C
Solyc06g082290_3	-1.4192	0.0434468	6	48210020	48212838	-	NA && sp|Q55DY8|MFRN_DICDI Mitoferrin OS=Dictyostelium discoideum OX=44689 GN=mcfF PE=3 SV=1 && PF00153:Mitochondrial carrier protein
Solyc06g082420_3	-2.70532	0.00696813	6	48275775	48289250	+	NA && sp|P22195|PER1_ARAHY Cationic peroxidase 1 OS=Arachis hypogaea OX=3818 GN=PNC1 PE=1 SV=2 && PF00141:Peroxidase|PF06813:Nodulin-like
Solyc06g082520_3	-1.85872	0.013881	6	48347217	48357221	-	NA && sp|Q6Z3U3|Y7797_ORYSJ B3 domain-containing protein Os07g0679700 OS=Oryza sativa subsp. japonica OX=39947 GN=Os07g0679700 PE=2 SV=1 && PF02362:B3 DNA binding domain|PF07496:CW-type Zinc Finger
Solyc06g082570_2	-2.73111	0.000552324	6	48387951	48394943	-	NA && sp|F4KEW8|NET4A_ARATH Protein NETWORKED 4A OS=Arabidopsis thaliana OX=3702 GN=NET4A PE=2 SV=1 && PF07765:KIP1-like protein
Solyc06g082610_3	1.46674	0.00123069	6	48417127	48422299	-	NA && sp|Q9LVM0|Y5830_ARATH Probable inactive receptor kinase At5g58300 OS=Arabidopsis thaliana OX=3702 GN=At5g58300 PE=1 SV=1 && PF13855:Leucine rich repeat|PF08263:Leucine rich repeat N-terminal domain|PF00069:Protein kinase domain
Solyc06g082780_3	-1.99344	0.000188515	6	48505872	48509628	-	NA && sp|F4I111|MCU6_ARATH Calcium uniporter protein 6, mitochondrial OS=Arabidopsis thaliana OX=3702 GN=At1g09575 PE=2 SV=1 && PF04678:Mitochondrial calcium uniporter
Solyc06g082940_3	1.60459	0.0443207	6	48605344	48606576	+	NA && sp|Q9SUI4|PSAL_ARATH Photosystem I reaction center subunit XI, chloroplastic OS=Arabidopsis thaliana OX=3702 GN=PSAL PE=1 SV=2 && PF02605:Photosystem I reaction centre subunit XI
Solyc06g083190_3	1.28818	0.0129502	6	48759426	48763458	-	NA && sp|Q9FJL3|FKB65_ARATH Peptidyl-prolyl cis-trans isomerase FKBP65 OS=Arabidopsis thaliana OX=3702 GN=FKBP65 PE=1 SV=1 && PF00515:Tetratricopeptide repeat|PF00254:FKBP-type peptidyl-prolyl cis-trans isomerase
Solyc06g083580_3	1.16435	0.0139451	6	48979930	48994562	+	NA && sp|Q9M8Z8|PLY8_ARATH Probable pectate lyase 8 OS=Arabidopsis thaliana OX=3702 GN=At3g07010 PE=2 SV=1 && PF00544:Pectate lyase|PF02966:Mitosis protein DIM1
Solyc06g083660_3	1.29963	0.0477262	6	49043290	49049748	-	NA && - && PF12552:Protein of unknown function (DUF3741)|PF14309:Domain of unknown function (DUF4378)
Solyc06g083980_2	-1.5108	0.0258391	6	49306994	49309614	-	NA && sp|A0A3Q7H216|MTB3_SOLLC Transcription factor MTB3 OS=Solanum lycopersicum OX=4081 GN=MTB3 PE=2 SV=1 && PF00010:Helix-loop-helix DNA-binding domain|PF14215:bHLH-MYC and R2R3-MYB transcription factors N-terminal
Solyc06g084060_3	1.34326	3.2791e-06	6	49364187	49369164	+	NA && sp|Q8W104|FBL17_ARATH F-box/LRR-repeat protein 17 OS=Arabidopsis thaliana OX=3702 GN=FBL17 PE=1 SV=1 && -
Solyc06g084620_1	-6.34253	0.0408104	6	49717753	49719447	-	NA && sp|O80722|PME4_ARATH Pectinesterase 4 OS=Arabidopsis thaliana OX=3702 GN=PME4 PE=2 SV=1 && PF01095:Pectinesterase|PF04043:Plant invertase/pectin methylesterase inhibitor
Solyc07g005210_3	2.38937	6.27538e-06	7	202262	203432	-	NA && sp|Q9FGT8|TIL_ARATH Temperature-induced lipocalin-1 OS=Arabidopsis thaliana OX=3702 GN=TIL PE=1 SV=1 && PF08212:Lipocalin-like domain
Solyc07g005330_3	-1.91992	0.0194995	7	261295	264497	-	NA && sp|P52409|E13B_WHEAT Glucan endo-1,3-beta-glucosidase OS=Triticum aestivum OX=4565 GN=GLC1 PE=2 SV=1 && PF07983:X8 domain|PF00332:Glycosyl hydrolases family 17
Solyc07g006045_1	2.06506	0.00342607	7	895849	899676	+	NA && sp|Q949T8|ASHR3_ARATH Histone-lysine N-methyltransferase ASHR3 OS=Arabidopsis thaliana OX=3702 GN=ASHR3 PE=1 SV=1 && -
Solyc07g006060_3	2.81166	1.16997e-07	7	896992	910751	+	NA && sp|Q949T8|ASHR3_ARATH Histone-lysine N-methyltransferase ASHR3 OS=Arabidopsis thaliana OX=3702 GN=ASHR3 PE=1 SV=1 && -
Solyc07g006145_1	-2.80445	0.0089673	7	984861	988421	-	NA && sp|W8JWW3|CA225_CATRO Cytochrome P450 72A225 OS=Catharanthus roseus OX=4058 GN=CYP72A225 PE=2 SV=1 && PF00067:Cytochrome P450
Solyc07g006370_1	-2.60616	1.13125e-06	7	1194468	1196171	-	NA && sp|Q9FKP1|CCX1_ARATH Cation/calcium exchanger 1 OS=Arabidopsis thaliana OX=3702 GN=CCX1 PE=2 SV=1 && PF01699:Sodium/calcium exchanger protein
Solyc07g006890_1	-2.3058	0.0138968	7	1747085	1748593	+	NA && sp|O81117|C94A1_VICSA Cytochrome P450 94A1 OS=Vicia sativa OX=3908 GN=CYP94A1 PE=2 SV=2 && PF00067:Cytochrome P450
Solyc07g007170_3	-1.43174	0.00335729	7	1927233	1928934	-	NA && - && -
Solyc07g007325_1	1.43264	0.000736078	7	2067417	2069060	+	NA && - && -
Solyc07g007400_3	3.33939	7.07648e-12	7	2129812	2139657	-	NA && - && PF13855:Leucine rich repeat
Solyc07g007560_3	-2.60567	0.0012387	7	2225581	2236332	-	NA && sp|Q3E9A0|ANTR6_ARATH Probable anion transporter 6, chloroplastic OS=Arabidopsis thaliana OX=3702 GN=ANTR6 PE=2 SV=1 && -
Solyc07g007590_1	-1.19084	0.0155098	7	2240056	2241189	-	NA && sp|Q9LMR3|TYRA2_ARATH Arogenate dehydrogenase 2, chloroplastic OS=Arabidopsis thaliana OX=3702 GN=TYRAAT2 PE=1 SV=1 && PF02153:Prephenate dehydrogenase
Solyc07g007950_1	-1.32719	0.0122246	7	2646200	2646868	+	NA && sp|Q9SRR7|CML3_ARATH Calmodulin-like protein 3 OS=Arabidopsis thaliana OX=3702 GN=CML3 PE=2 SV=1 && PF13499:EF-hand domain pair
Solyc07g008140_3	-2.18972	0.0161384	7	2848115	2849703	-	NA && sp|P42849|UMEC_ARMRU Umecyanin OS=Armoracia rusticana OX=3704 PE=1 SV=1 && PF02298:Plastocyanin-like domain
Solyc07g008240_3	5.27357	1.10835e-12	7	2965816	2968253	-	NA && sp|Q947C5|HBL1_GOSHI Non-symbiotic hemoglobin 1 OS=Gossypium hirsutum OX=3635 GN=HB1 PE=2 SV=1 && PF00042:Globin
Solyc07g008280_3	-3.34763	0.000179556	7	3049805	3051279	-	NA && - && -
Solyc07g008320_3	-1.17365	0.0343322	7	3076021	3098901	-	NA && sp|Q9SZR1|ACA10_ARATH Calcium-transporting ATPase 10, plasma membrane-type OS=Arabidopsis thaliana OX=3702 GN=ACA10 PE=1 SV=2 && PF00690:Cation transporter/ATPase, N-terminus|PF00689:Cation transporting ATPase, C-terminus|PF12515:Ca2+-ATPase N terminal autoinhibitory domain|PF00122:E1-E2 ATPase|PF00702:haloacid dehalogenase-like hydrolase
Solyc07g009500_2	-4.31706	7.296e-06	7	4618758	4625935	+	NA && sp|Q9FRV1|CHIA_SECCE Basic endochitinase A OS=Secale cereale OX=4550 GN=rsca PE=1 SV=1 && PF00187:Chitin recognition protein
Solyc07g019460_3	-1.58482	0.000233004	7	11514313	11519964	-	NA && sp|Q05001|NCPR_CATRO NADPH--cytochrome P450 reductase OS=Catharanthus roseus OX=4058 GN=CPR PE=2 SV=1 && PF00667:FAD binding domain|PF00175:Oxidoreductase NAD-binding domain|PF00258:Flavodoxin
Solyc07g020870_2	-4.71626	4.02644e-05	7	14335195	14339416	-	NA && sp|C6L7U1|LIN1_LOTJA Putative E3 ubiquitin-protein ligase LIN-1 OS=Lotus japonicus OX=34305 GN=CERBERUS PE=2 SV=2 && PF04564:U-box domain
Solyc07g021630_3	3.7194	4.93827e-05	7	20368123	20376250	-	NA && sp|Q9M439|BCAT2_ARATH Branched-chain-amino-acid aminotransferase 2, chloroplastic OS=Arabidopsis thaliana OX=3702 GN=BCAT2 PE=1 SV=1 && PF01063:Amino-transferase class IV
Solyc07g026650_3	2.77221	5.59644e-06	7	30135707	30137290	-	NA && sp|Q9ZUN4|ACCO1_ARATH 1-aminocyclopropane-1-carboxylate oxidase 1 OS=Arabidopsis thaliana OX=3702 GN=ACO1 PE=2 SV=1 && PF03171:2OG-Fe(II) oxygenase superfamily|PF14226:non-haem dioxygenase in morphine synthesis N-terminal
Solyc07g026815_1	6.27125	0.00358726	7	31742277	31742710	+	NA && sp|P10401|POLY_DROME Retrovirus-related Pol polyprotein from transposon gypsy OS=Drosophila melanogaster OX=7227 GN=pol PE=4 SV=1 && -
Solyc07g032230_3	-1.22667	0.0278715	7	36281124	36287169	-	NA && sp|Q54I39|IST1L_DICDI IST1-like protein OS=Dictyostelium discoideum OX=44689 GN=DDB_G0289029 PE=3 SV=1 && PF03398:Regulator of Vps4 activity in the MVB pathway
Solyc07g032380_3	-2.25628	0.000751081	7	38301241	38301892	-	NA && - && -
Solyc07g032385_1	-1.57715	1.95876e-08	7	38301938	38306048	-	NA && sp|Q8S9D1|PP395_ARATH Pentatricopeptide repeat-containing protein At5g21222 OS=Arabidopsis thaliana OX=3702 GN=ATC401 PE=2 SV=1 && PF13812:Pentatricopeptide repeat domain|PF13041:PPR repeat family
Solyc07g032740_3	2.51088	6.34942e-09	7	40993804	40999459	-	NA && sp|P28734|AATC_DAUCA Aspartate aminotransferase, cytoplasmic OS=Daucus carota OX=4039 PE=2 SV=1 && PF00155:Aminotransferase class I and II
Solyc07g039570_3	-6.62649	0.00307386	7	48006029	48011156	+	NA && sp|Q9LTS4|BH041_ARATH Putative transcription factor bHLH041 OS=Arabidopsis thaliana OX=3702 GN=BHLH41 PE=3 SV=1 && PF00010:Helix-loop-helix DNA-binding domain
Solyc07g040710_3	-3.76962	0.00152181	7	49539060	49541243	+	NA && sp|O64851|IQM4_ARATH IQ domain-containing protein IQM4 OS=Arabidopsis thaliana OX=3702 GN=IQM4 PE=2 SV=1 && -
Solyc07g040730_1	1.0099	0.00678717	7	49583839	49584216	-	NA && - && PF12023:Domain of unknown function (DUF3511)
Solyc07g040890_1	-5.64032	6.98282e-07	7	51094878	51095876	-	NA && sp|Q9LVB8|CXE20_ARATH Probable carboxylesterase 120 OS=Arabidopsis thaliana OX=3702 GN=CXE20 PE=2 SV=1 && PF07859:alpha/beta hydrolase fold
Solyc07g040960_1	-1.64541	0.00399209	7	51347787	51349286	+	NA && sp|Q9M2U3|ALPL_ARATH Protein ALP1-like OS=Arabidopsis thaliana OX=3702 GN=At3g55350 PE=2 SV=1 && PF13359:DDE superfamily endonuclease
Solyc07g042020_3	-1.24574	0.00143981	7	55002030	55008035	+	NA && sp|F4K5L5|TBL16_ARATH Protein trichome birefringence-like 16 OS=Arabidopsis thaliana OX=3702 GN=TBL16 PE=2 SV=1 && PF13839:GDSL/SGNH-like Acyl-Esterase family found in Pmr5 and Cas1p|PF14416:PMR5 N terminal Domain
Solyc07g042230_1	-4.93297	2.10876e-05	7	55412937	55413440	-	NA && sp|Q9C591|ERF16_ARATH Ethylene-responsive transcription factor ERF016 OS=Arabidopsis thaliana OX=3702 GN=ERF016 PE=2 SV=1 && PF00847:AP2 domain
Solyc07g042540_3	-1.09452	0.0197231	7	56017184	56017674	-	NA && - && -
Solyc07g042550_3	1.949	0.0033005	7	56098858	56104538	-	NA && sp|P49039|SUS2_SOLTU Sucrose synthase OS=Solanum tuberosum OX=4113 PE=3 SV=1 && PF00862:Sucrose synthase|PF00534:Glycosyl transferases group 1
Solyc07g042820_3	1.50794	0.0031159	7	56451503	56461766	+	NA && sp|B0JI44|PCXA_MICAN Proton extrusion protein PcxA OS=Microcystis aeruginosa (strain NIES-843) OX=449447 GN=pcxA PE=3 SV=1 && PF03040:CemA family
Solyc07g042830_3	1.32983	0.000893682	7	56462081	56481111	-	NA && sp|Q0WVX5|SSY4_ARATH Probable starch synthase 4, chloroplastic/amyloplastic OS=Arabidopsis thaliana OX=3702 GN=SS4 PE=1 SV=1 && PF08323:Starch synthase catalytic domain
Solyc07g043130_3	-1.56456	0.0472302	7	56844833	56847277	-	NA && sp|Q682S0|RPT2_ARATH Root phototropism protein 2 OS=Arabidopsis thaliana OX=3702 GN=RPT2 PE=1 SV=2 && PF00651:BTB/POZ domain|PF03000:NPH3 family
Solyc07g043230_3	-2.87891	0.00104687	7	56951288	56954125	-	NA && sp|Q9SLG3|ZIP3_ARATH Zinc transporter 3 OS=Arabidopsis thaliana OX=3702 GN=ZIP3 PE=2 SV=1 && PF02535:ZIP Zinc transporter
Solyc07g043550_3	-1.54606	0.0470814	7	57579717	57584429	+	NA && sp|Q9SA77|ARAE1_ARATH UDP-arabinose 4-epimerase 1 OS=Arabidopsis thaliana OX=3702 GN=MUR4 PE=1 SV=1 && PF16363:GDP-mannose 4,6 dehydratase
Solyc07g045120_2	-2.31142	0.000139799	7	58344683	58350033	-	NA && sp|Q9FFN2|GLYT3_ARATH Probable glycosyltransferase At5g03795 OS=Arabidopsis thaliana OX=3702 GN=At5g03795 PE=3 SV=2 && PF14541:Xylanase inhibitor C-terminal|PF14543:Xylanase inhibitor N-terminal
Solyc07g045430_3	-7.5982	0.00061053	7	58654884	58657885	+	NA && sp|Q94B74|NUDT2_ARATH Nudix hydrolase 2 OS=Arabidopsis thaliana OX=3702 GN=NUDT2 PE=1 SV=1 && PF00293:NUDIX domain|PF18290:Nudix hydrolase domain
Solyc07g045530_2	-2.61078	0.0131197	7	58784930	58785559	-	NA && - && -
Solyc07g048060_2	-4.34165	2.79678e-05	7	59367806	59368321	+	NA && - && PF04526:Protein of unknown function (DUF568)
Solyc07g048085_1	2.52596	1.11022e-06	7	59403896	59405792	-	NA && sp|Q9SJ81|FLA7_ARATH Fasciclin-like arabinogalactan protein 7 OS=Arabidopsis thaliana OX=3702 GN=FLA7 PE=2 SV=1 && PF02469:Fasciclin domain
Solyc07g049180_3	-1.62221	0.00159361	7	59564864	59575376	-	NA && sp|A0A0P0XII1|CERK1_ORYSJ Chitin elicitor receptor kinase 1 OS=Oryza sativa subsp. japonica OX=39947 GN=CERK1 PE=1 SV=1 && PF00069:Protein kinase domain
Solyc07g049670_3	-3.04051	0.0137894	7	60153646	60158145	+	NA && sp|Q8GT20|BEBT_TOBAC Benzyl alcohol O-benzoyltransferase OS=Nicotiana tabacum OX=4097 GN=HSR201 PE=1 SV=1 && PF02458:Transferase family
Solyc07g051820_3	1.93668	4.52425e-05	7	60435521	60448524	-	NA && sp|Q339N5|CSLH1_ORYSJ Cellulose synthase-like protein H1 OS=Oryza sativa subsp. japonica OX=39947 GN=CSLH1 PE=2 SV=2 && PF03552:Cellulose synthase
Solyc07g051840_3	-1.29783	0.00017633	7	60489376	60492365	+	NA && sp|Q9C519|WRKY6_ARATH WRKY transcription factor 6 OS=Arabidopsis thaliana OX=3702 GN=WRKY6 PE=1 SV=1 && -
Solyc07g051870_1	-2.07832	0.0303913	7	60528463	60529452	-	NA && sp|Q9ZVP5|M3K18_ARATH Mitogen-activated protein kinase kinase kinase 18 OS=Arabidopsis thaliana OX=3702 GN=MAPKKK18 PE=1 SV=1 && PF00069:Protein kinase domain
Solyc07g051950_3	-2.23924	5.4511e-09	7	60632183	60634858	-	NA && sp|Q5E930|SLAH1_ARATH S-type anion channel SLAH1 OS=Arabidopsis thaliana OX=3702 GN=SLAH1 PE=2 SV=1 && PF03595:Voltage-dependent anion channel
Solyc07g052240_3	-2.3789	0.0434629	7	60851113	60857879	-	NA && sp|P29162|ASOL_TOBAC L-ascorbate oxidase homolog OS=Nicotiana tabacum OX=4097 PE=2 SV=1 && PF00394:Multicopper oxidase|PF07732:Multicopper oxidase|PF07731:Multicopper oxidase
Solyc07g052380_3	-3.1632	0.0145501	7	61024303	61027685	+	NA && sp|Q9LVD9|DTX40_ARATH Protein DETOXIFICATION 40 OS=Arabidopsis thaliana OX=3702 GN=DTX40 PE=1 SV=1 && PF01554:MatE
Solyc07g052510_3	-5.96552	0.0138395	7	61147712	61171722	+	NA && sp|O23044|PER3_ARATH Peroxidase 3 OS=Arabidopsis thaliana OX=3702 GN=PER3 PE=2 SV=1 && PF00141:Peroxidase
Solyc07g052590_1	1.731	0.0122693	7	61192071	61194095	-	NA && sp|Q9C9I3|PP115_ARATH Pentatricopeptide repeat-containing protein At1g71460, chloroplastic OS=Arabidopsis thaliana OX=3702 GN=PCMP-A3 PE=2 SV=1 && PF13041:PPR repeat family
Solyc07g052950_3	3.87518	0.030953	7	61480065	61480832	-	NA && - && -
Solyc07g053130_3	-1.23169	0.041726	7	61710945	61714299	-	NA && sp|Q9ZR08|Y4230_ARATH G-type lectin S-receptor-like serine/threonine-protein kinase At4g03230 OS=Arabidopsis thaliana OX=3702 GN=At4g03230 PE=3 SV=3 && PF00954:S-locus glycoprotein domain|PF08276:PAN-like domain|PF01453:D-mannose binding lectin|PF07714:Protein tyrosine kinase
Solyc07g053180_3	-1.80156	0.00641855	7	61765767	61771710	+	NA && - && PF13855:Leucine rich repeat
Solyc07g053230_3	-2.71524	1.10254e-06	7	61826065	61827296	+	NA && sp|Q7XBH4|MYB4_ORYSJ Transcription factor MYB4 OS=Oryza sativa subsp. japonica OX=39947 GN=MYB4 PE=2 SV=2 && PF00249:Myb-like DNA-binding domain
Solyc07g053760_3	-1.8313	0.023983	7	62319501	62322435	-	NA && sp|Q93YW5|P2C58_ARATH Probable protein phosphatase 2C 58 OS=Arabidopsis thaliana OX=3702 GN=At4g28400 PE=2 SV=1 && PF00481:Protein phosphatase 2C
Solyc07g053980_3	-2.38306	0.00316865	7	62512811	62521858	-	NA && sp|Q9ZT82|CALSC_ARATH Callose synthase 12 OS=Arabidopsis thaliana OX=3702 GN=CALS12 PE=2 SV=1 && PF14288:1,3-beta-glucan synthase subunit FKS1, domain-1|PF02364:1,3-beta-glucan synthase component
Solyc07g054145_1	1.39613	0.0183057	7	62638300	62644348	-	NA && sp|Q9FFK1|SYP31_ARATH Syntaxin-31 OS=Arabidopsis thaliana OX=3702 GN=SYP31 PE=1 SV=1 && PF05739:SNARE domain
Solyc07g054270_3	2.24249	1.68481e-06	7	62735540	62738112	-	NA && - && PF05623:Protein of unknown function (DUF789)
Solyc07g054430_3	2.87991	1.50461e-07	7	62872656	62875402	+	NA && sp|Q6KZM5|GLFT_PICTO Glutamate formimidoyltransferase OS=Picrophilus torridus (strain ATCC 700027 / DSM 9790 / JCM 10055 / NBRC 100828) OX=263820 GN=PTO1242 PE=1 SV=1 && PF07837:Formiminotransferase domain, N-terminal subdomain
Solyc07g054460_3	-1.621	0.0160395	7	62901416	62906232	-	NA && - && PF04410:Gar1/Naf1 RNA binding region
Solyc07g054620_3	-1.10632	0.0498348	7	63017385	63020780	+	NA && sp|Q8H1R7|FDL27_ARATH F-box/FBD/LRR-repeat protein At4g26340 OS=Arabidopsis thaliana OX=3702 GN=At4g26340 PE=2 SV=1 && PF00646:F-box domain
Solyc07g054730_1	1.06969	0.00494083	7	63082616	63082906	-	NA && - && -
Solyc07g054745_1	6.64054	0.000848288	7	63097594	63097887	-	NA && - && -
Solyc07g054750_1	3.68541	0.00609485	7	63104615	63104875	-	NA && - && -
Solyc07g054760_1	1.39498	0.00597844	7	63106436	63106687	-	NA && - && -
Solyc07g054770_1	1.23747	0.0149119	7	63109341	63109610	-	NA && - && -
Solyc07g054790_1	1.77173	0.00573483	7	63112730	63113002	-	NA && - && -
Solyc07g054810_1	4.61695	2.83649e-07	7	63119526	63119714	+	NA && - && -
Solyc07g055300_3	-1.01962	0.0460885	7	63511325	63517140	+	NA && sp|Q9LMI0|TPS7_ARATH Probable alpha,alpha-trehalose-phosphate synthase [UDP-forming] 7 OS=Arabidopsis thaliana OX=3702 GN=TPS7 PE=1 SV=1 && PF02358:Trehalose-phosphatase|PF00982:Glycosyltransferase family 20
Solyc07g055630_3	-5.39931	0.000392429	7	63723972	63724731	-	NA && sp|Q8RWZ5|SD25_ARATH G-type lectin S-receptor-like serine/threonine-protein kinase SD2-5 OS=Arabidopsis thaliana OX=3702 GN=SD25 PE=1 SV=1 && PF00069:Protein kinase domain
Solyc07g055710_3	-3.70222	2.87109e-05	7	63779403	63781040	-	NA && sp|Q9FK72|HFA4C_ARATH Heat stress transcription factor A-4c OS=Arabidopsis thaliana OX=3702 GN=HSFA4C PE=2 SV=1 && PF00447:HSF-type DNA-binding
Solyc07g056000_3	-3.14401	1.19407e-05	7	64022163	64033504	+	NA && sp|Q38911|XTH15_ARATH Xyloglucan endotransglucosylase/hydrolase protein 15 OS=Arabidopsis thaliana OX=3702 GN=XTH15 PE=1 SV=1 && PF06955:Xyloglucan endo-transglycosylase (XET) C-terminus|PF00722:Glycosyl hydrolases family 16
Solyc07g056140_3	1.67619	0.00476394	7	64118890	64124421	-	NA && sp|P23509|GLGS_SOLTU Glucose-1-phosphate adenylyltransferase small subunit, chloroplastic/amyloplastic OS=Solanum tuberosum OX=4113 PE=1 SV=2 && -
Solyc07g056170_3	-2.43164	0.0106136	7	64153597	64187148	-	NA && sp|Q9ZSP5|AIR3_ARATH Subtilisin-like protease SBT5.3 OS=Arabidopsis thaliana OX=3702 GN=AIR3 PE=2 SV=1 && PF02225:PA domain|PF17766:Fibronectin type-III domain|PF05922:Peptidase inhibitor I9|PF00082:Subtilase family
Solyc07g056270_3	2.15274	1.90751e-08	7	64255886	64260142	+	NA && sp|Q9SJG2|Y2296_ARATH Probable receptor-like protein kinase At2g42960 OS=Arabidopsis thaliana OX=3702 GN=At2g42960 PE=3 SV=1 && PF00069:Protein kinase domain
Solyc07g056390_3	2.66533	3.24944e-15	7	64379473	64385002	-	NA && sp|Q9C7S7|ERO1_ARATH Endoplasmic reticulum oxidoreductin-1 OS=Arabidopsis thaliana OX=3702 GN=AERO1 PE=1 SV=1 && PF04137:Endoplasmic Reticulum Oxidoreductin 1 (ERO1)
Solyc07g061720_3	2.08428	0.0227295	7	64811545	64813346	-	NA && sp|Q9SQ80|G2OX1_PEA Gibberellin 2-beta-dioxygenase 1 OS=Pisum sativum OX=3888 GN=GA2OX1 PE=1 SV=1 && PF14226:non-haem dioxygenase in morphine synthesis N-terminal|PF03171:2OG-Fe(II) oxygenase superfamily
Solyc07g061950_3	-1.34552	0.0470814	7	64946787	64954448	-	NA && sp|Q93XX4|C2D61_ARATH C2 domain-containing protein At1g53590 OS=Arabidopsis thaliana OX=3702 GN=NTMC2T6.1 PE=1 SV=2 && PF00168:C2 domain
Solyc07g061990_3	-1.43218	0.00461263	7	64987762	64992580	-	NA && sp|Q8S948|SPS1_ARATH Solanesyl diphosphate synthase 1, chloroplastic OS=Arabidopsis thaliana OX=3702 GN=SPS1 PE=1 SV=1 && PF00348:Polyprenyl synthetase
Solyc07g062230_3	1.33665	0.0230132	7	65150539	65161587	+	NA && sp|F4I340|SEI2_ARATH Seipin-2 OS=Arabidopsis thaliana OX=3702 GN=SEI2 PE=2 SV=1 && PF06775:Putative adipose-regulatory protein (Seipin)
Solyc07g062480_1	-5.8153	0.000142108	7	65331937	65332830	-	NA && sp|Q39688|EP1G_DAUCA Epidermis-specific secreted glycoprotein EP1 OS=Daucus carota OX=4039 GN=EP1 PE=1 SV=1 && PF01453:D-mannose binding lectin
Solyc07g062490_1	-2.18205	0.0495449	7	65339014	65339907	+	NA && sp|Q39688|EP1G_DAUCA Epidermis-specific secreted glycoprotein EP1 OS=Daucus carota OX=4039 GN=EP1 PE=1 SV=1 && PF01453:D-mannose binding lectin
Solyc07g062600_3	2.03416	0.00658614	7	65419623	65420348	-	NA && sp|F4IXE7|IDM1_ARATH Increased DNA methylation 1 OS=Arabidopsis thaliana OX=3702 GN=IDM1 PE=1 SV=1 && -
Solyc07g062605_1	2.05632	0.00915581	7	65423519	65426708	-	NA && sp|F4IXE7|IDM1_ARATH Increased DNA methylation 1 OS=Arabidopsis thaliana OX=3702 GN=IDM1 PE=1 SV=1 && PF16135:TPL-binding domain in jasmonate signalling
Solyc07g062700_3	-1.9614	0.00843325	7	65508462	65515692	-	NA && sp|Q8L636|NCL_ARATH Sodium/calcium exchanger NCL OS=Arabidopsis thaliana OX=3702 GN=NCL PE=2 SV=1 && PF13499:EF-hand domain pair|PF01699:Sodium/calcium exchanger protein
Solyc07g063320_3	-3.20368	0.0112676	7	65938805	65944866	+	NA && sp|F4IEM5|GCR2_ARATH LanC-like protein GCR2 OS=Arabidopsis thaliana OX=3702 GN=GCR2 PE=1 SV=1 && -
Solyc07g063350_3	1.64531	0.0188815	7	65969829	65975585	-	NA && sp|O80386|CIP7_ARATH COP1-interacting protein 7 OS=Arabidopsis thaliana OX=3702 GN=CIP7 PE=1 SV=1 && -
Solyc07g063600_3	1.52132	0.0280141	7	66169556	66171198	-	NA && sp|P27489|CB23_SOLLC Chlorophyll a-b binding protein 13, chloroplastic OS=Solanum lycopersicum OX=4081 GN=CAB13 PE=1 SV=1 && PF00504:Chlorophyll A-B binding protein
Solyc07g063610_3	-3.3735	1.3661e-13	7	66172733	66174036	-	NA && sp|Q22799|DYL1_CAEEL Dynein light chain 1, cytoplasmic OS=Caenorhabditis elegans OX=6239 GN=dlc-1 PE=1 SV=1 && PF01221:Dynein light chain type 1
Solyc07g063620_3	-2.33739	0.00218353	7	66175690	66178222	+	NA && - && PF06764:Protein of unknown function (DUF1223)
Solyc07g063700_2	-8.89962	0.0113493	7	66222825	66231472	-	NA && sp|O81832|Y4729_ARATH G-type lectin S-receptor-like serine/threonine-protein kinase At4g27290 OS=Arabidopsis thaliana OX=3702 GN=At4g27290 PE=3 SV=4 && PF11883:Domain of unknown function (DUF3403)|PF00069:Protein kinase domain|PF01453:D-mannose binding lectin|PF00954:S-locus glycoprotein domain|PF08276:PAN-like domain
Solyc07g063730_2	-6.65398	0.00382667	7	66239296	66243642	+	NA && sp|O81832|Y4729_ARATH G-type lectin S-receptor-like serine/threonine-protein kinase At4g27290 OS=Arabidopsis thaliana OX=3702 GN=At4g27290 PE=3 SV=4 && PF01453:D-mannose binding lectin|PF11883:Domain of unknown function (DUF3403)|PF00069:Protein kinase domain|PF08276:PAN-like domain|PF00954:S-locus glycoprotein domain
Solyc07g063770_3	-1.96238	4.84268e-05	7	66259425	66263241	+	NA && sp|O81832|Y4729_ARATH G-type lectin S-receptor-like serine/threonine-protein kinase At4g27290 OS=Arabidopsis thaliana OX=3702 GN=At4g27290 PE=3 SV=4 && PF11883:Domain of unknown function (DUF3403)|PF00954:S-locus glycoprotein domain|PF01453:D-mannose binding lectin|PF08276:PAN-like domain|PF07714:Protein tyrosine kinase
Solyc07g063860_3	2.10785	0.028787	7	66356978	66358025	+	NA && - && PF04398:Protein of unknown function, DUF538
Solyc07g064410_1	-2.55644	5.03567e-05	7	66714768	66715766	-	NA && sp|Q9SZ42|FAD4_ARATH Fatty acid desaturase 4, chloroplastic OS=Arabidopsis thaliana OX=3702 GN=FAD4 PE=1 SV=1 && PF10520:B domain of TMEM189, localisation domain
Solyc07g064660_1	-6.58845	0.00593198	7	66841412	66842287	-	NA && sp|Q39108|GGR_ARATH Heterodimeric geranylgeranyl pyrophosphate synthase small subunit, chloroplastic OS=Arabidopsis thaliana OX=3702 GN=GGR PE=1 SV=2 && PF00348:Polyprenyl synthetase
Solyc07g064720_3	-3.14865	0.0122255	7	66880346	66886063	+	NA && sp|Q9FIA1|GDL87_ARATH GDSL esterase/lipase At5g55050 OS=Arabidopsis thaliana OX=3702 GN=At5g55050 PE=2 SV=1 && PF00657:GDSL-like Lipase/Acylhydrolase
Solyc07g064820_1	-2.44618	0.00771365	7	66936441	66937913	-	NA && sp|Q9ZVP5|M3K18_ARATH Mitogen-activated protein kinase kinase kinase 18 OS=Arabidopsis thaliana OX=3702 GN=MAPKKK18 PE=1 SV=1 && PF00069:Protein kinase domain
Solyc07g065080_3	-1.3264	0.0267436	7	67116689	67131232	-	NA && sp|Q9FKI0|FIMB5_ARATH Fimbrin-5 OS=Arabidopsis thaliana OX=3702 GN=FIM5 PE=1 SV=1 && PF08263:Leucine rich repeat N-terminal domain|PF13855:Leucine rich repeat|PF00307:Calponin homology (CH) domain
Solyc07g065165_1	-4.46632	0.00014785	7	67175416	67178000	-	NA && sp|Q9LPS9|PRNL1_ARATH Pirin-like protein At1g50590 OS=Arabidopsis thaliana OX=3702 GN=At1g50590 PE=2 SV=1 && PF05726:Pirin C-terminal cupin domain|PF02678:Pirin
Solyc07g065410_1	1.37519	0.0166075	7	67309826	67310131	+	NA && - && -
Solyc07g065970_2	3.14283	5.48944e-12	7	67666737	67669812	-	NA && sp|Q9FYB5|DNJ11_ARATH Chaperone protein dnaJ 11, chloroplastic OS=Arabidopsis thaliana OX=3702 GN=ATJ11 PE=1 SV=2 && PF00226:DnaJ domain
Solyc07g066230_3	-2.01588	5.58808e-05	7	67839997	67850051	-	NA && sp|Q9LJF3|BRL3_ARATH Receptor-like protein kinase BRI1-like 3 OS=Arabidopsis thaliana OX=3702 GN=BRL3 PE=1 SV=1 && PF12799:Leucine Rich repeats (2 copies)|PF00069:Protein kinase domain|PF13855:Leucine rich repeat|PF08263:Leucine rich repeat N-terminal domain
Solyc07g066340_3	1.48618	0.00338849	7	67937853	67946604	-	NA && sp|Q5E9V4|RRNAD_BOVIN Protein RRNAD1 OS=Bos taurus OX=9913 GN=RRNAD1 PE=2 SV=1 && PF13679:Methyltransferase domain
Solyc07g066550_3	-2.85817	0.0132325	7	68066175	68073738	-	NA && sp|C0LGH3|Y5614_ARATH Probable LRR receptor-like serine/threonine-protein kinase At1g56140 OS=Arabidopsis thaliana OX=3702 GN=At1g56140 PE=2 SV=2 && PF07714:Protein tyrosine kinase|PF13855:Leucine rich repeat|PF11721:Malectin domain
Solyc08g005010_3	1.59078	0.0126643	8	12368	18767	-	NA && - && PF02517:CPBP intramembrane metalloprotease
Solyc08g005150_3	1.87143	0.0183057	8	97599	104455	+	NA && sp|Q5M8G6|IMPTA_XENTR Protein IMPACT-A OS=Xenopus tropicalis OX=8364 GN=impact-A PE=2 SV=1 && PF05773:RWD domain|PF01485:IBR domain, a half RING-finger domain
Solyc08g005525_1	4.28055	2.72876e-28	8	392379	395480	+	NA && - && -
Solyc08g005540_2	4.11952	5.79918e-29	8	395812	402577	-	NA && sp|A2X8M8|PUT1_ORYSI Polyamine transporter PUT1 OS=Oryza sativa subsp. indica OX=39946 GN=PUT1 PE=3 SV=1 && PF13520:Amino acid permease
Solyc08g005560_3	1.72413	1.93526e-05	8	408462	420927	+	NA && sp|Q41224|AOX1_TOBAC Ubiquinol oxidase 1, mitochondrial OS=Nicotiana tabacum OX=4097 GN=AOX1 PE=1 SV=1 && PF13369:Transglutaminase-like superfamily|PF01786:Alternative oxidase
Solyc08g005610_3	2.09113	0.0250343	8	477102	480014	+	NA && sp|K4CI52|ABAH2_SOLLC Abscisic acid 8'-hydroxylase CYP707A2 OS=Solanum lycopersicum OX=4081 GN=CYP707A2 PE=2 SV=1 && PF00067:Cytochrome P450
Solyc08g006320_3	-1.17218	0.0241651	8	984998	986712	-	NA && sp|Q9SV15|WRK11_ARATH Probable WRKY transcription factor 11 OS=Arabidopsis thaliana OX=3702 GN=WRKY11 PE=2 SV=2 && PF03106:WRKY DNA -binding domain|PF10533:Plant zinc cluster domain
Solyc08g006330_3	-1.7208	0.0396081	8	990129	995279	-	NA && sp|Q6VAA6|U74G1_STERE UDP-glycosyltransferase 74G1 OS=Stevia rebaudiana OX=55670 GN=UGT74G1 PE=1 SV=1 && PF00201:UDP-glucoronosyl and UDP-glucosyl transferase
Solyc08g006660_1	-1.22691	0.0220015	8	1243988	1246216	+	NA && sp|F4JRR1|COG2_ARATH Conserved oligomeric Golgi complex subunit 2 OS=Arabidopsis thaliana OX=3702 GN=COG2 PE=1 SV=1 && PF12022:Domain of unknown function (DUF3510)|PF06148:COG (conserved oligomeric Golgi) complex component, COG2
Solyc08g006680_3	-2.15624	0.00756738	8	1251518	1257202	+	NA && sp|Q5FV41|FBT2_ARATH Probable folate-biopterin transporter 2 OS=Arabidopsis thaliana OX=3702 GN=At5g25050 PE=2 SV=1 && PF03092:BT1 family
Solyc08g006830_3	2.19017	0.0265496	8	1364963	1372983	-	NA && sp|Q00719|MDMC_STRMY O-methyltransferase MdmC OS=Streptomyces mycarofaciens OX=1949 GN=mdmC PE=3 SV=1 && PF01596:O-methyltransferase
Solyc08g007130_3	-2.03587	0.00272695	8	1700734	1704382	+	NA && sp|O23553|BAM3_ARATH Beta-amylase 3, chloroplastic OS=Arabidopsis thaliana OX=3702 GN=BAM3 PE=1 SV=3 && PF01373:Glycosyl hydrolase family 14
Solyc08g007210_3	1.899	0.0256178	8	1775381	1777799	-	NA && sp|O64470|SHT_ARATH Spermidine hydroxycinnamoyl transferase OS=Arabidopsis thaliana OX=3702 GN=SHT PE=1 SV=1 && PF02458:Transferase family
Solyc08g007460_2	-4.96784	9.25326e-07	8	2031880	2034537	+	NA && sp|Q9LJ86|LTPG5_ARATH Non-specific lipid transfer protein GPI-anchored 5 OS=Arabidopsis thaliana OX=3702 GN=LTPG5 PE=2 SV=1 && PF14368:Probable lipid transfer
Solyc08g007805_1	-3.30617	0.000290053	8	2325216	2326730	+	NA && sp|Q9SQT4|NDA8A_ARATH NADH dehydrogenase [ubiquinone] 1 alpha subcomplex subunit 8-A OS=Arabidopsis thaliana OX=3702 GN=At3g06310 PE=3 SV=1 && -
Solyc08g007820_1	-4.62239	7.95609e-09	8	2326932	2327666	-	NA && sp|Q9FJ93|DRE1D_ARATH Dehydration-responsive element-binding protein 1D OS=Arabidopsis thaliana OX=3702 GN=DREB1D PE=2 SV=1 && PF00847:AP2 domain
Solyc08g007830_1	-4.45428	8.31862e-06	8	2339145	2339834	-	NA && sp|Q9LN86|DRE1F_ARATH Dehydration-responsive element-binding protein 1F OS=Arabidopsis thaliana OX=3702 GN=DREB1F PE=2 SV=1 && PF00847:AP2 domain
Solyc08g008070_1	-1.50433	0.000462984	8	2550792	2552204	-	NA && sp|Q9FN67|Y5133_ARATH BTB/POZ domain-containing protein At5g41330 OS=Arabidopsis thaliana OX=3702 GN=At5g41330 PE=2 SV=1 && PF02214:BTB/POZ domain
Solyc08g008087_1	-2.35837	0.00158234	8	2580335	2582110	-	NA && sp|P31531|1A1C_SOYBN 1-aminocyclopropane-1-carboxylate synthase OS=Glycine max OX=3847 GN=ACS1 PE=2 SV=1 && PF00155:Aminotransferase class I and II
Solyc08g008120_3	3.51544	4.96335e-08	8	2583411	2588667	-	NA && sp|Q9FFS4|DDA1_ARATH DET1- and DDB1-associated protein 1 OS=Arabidopsis thaliana OX=3702 GN=DDA1 PE=1 SV=1 && -
Solyc08g008280_3	-3.15129	7.4489e-08	8	2699944	2702124	-	NA && sp|Q9SUP6|WRK53_ARATH Probable WRKY transcription factor 53 OS=Arabidopsis thaliana OX=3702 GN=WRKY53 PE=1 SV=1 && PF03106:WRKY DNA -binding domain
Solyc08g008370_3	-1.27782	0.0239438	8	2790473	2793594	-	NA && sp|C6TAQ0|NRPB_SOYBN DCD domain-containing protein NRP-B OS=Glycine max OX=3847 GN=NRP-B PE=2 SV=1 && PF10539:Development and cell death domain
Solyc08g013690_2	-5.59953	0.00451671	8	3155571	3164841	+	NA && sp|Q9MAN1|NGA3_ARATH B3 domain-containing transcription factor NGA3 OS=Arabidopsis thaliana OX=3702 GN=NGA3 PE=1 SV=1 && PF02362:B3 DNA binding domain
Solyc08g014000_3	1.6344	0.00146191	8	3511728	3518409	-	NA && sp|P38415|LOXA_SOLLC Linoleate 9S-lipoxygenase A OS=Solanum lycopersicum OX=4081 GN=LOX1.1 PE=2 SV=1 && PF01477:PLAT/LH2 domain|PF00305:Lipoxygenase
Solyc08g014130_3	-2.31755	0.03125	8	3830314	3840086	+	NA && sp|O04973|LEU1A_SOLPN 2-isopropylmalate synthase A OS=Solanum pennellii OX=28526 GN=IPMSA PE=2 SV=1 && PF08502:LeuA allosteric (dimerisation) domain|PF00682:HMGL-like
Solyc08g014450_3	-1.05233	0.0305686	8	4503369	4510670	-	NA && sp|F4IS56|ILK1_ARATH Integrin-linked protein kinase 1 OS=Arabidopsis thaliana OX=3702 GN=ILK1 PE=1 SV=1 && PF07714:Protein tyrosine kinase|PF12796:Ankyrin repeats (3 copies)
Solyc08g014570_3	-2.25614	0.0210631	8	4791997	4795558	+	NA && sp|Q6AWW5|Y5262_ARATH Ankyrin repeat-containing protein At5g02620 OS=Arabidopsis thaliana OX=3702 GN=At5g02620 PE=1 SV=1 && PF12796:Ankyrin repeats (3 copies)|PF13962:Domain of unknown function
Solyc08g016210_3	-2.91055	0.000751081	8	7092936	7098045	-	NA && sp|Q9LNV9|RLP1_ARATH Receptor-like protein 1 OS=Arabidopsis thaliana OX=3702 GN=RLP1 PE=2 SV=2 && -
Solyc08g016310_3	-2.77988	0.00179755	8	7194776	7199917	-	NA && sp|Q9LNV9|RLP1_ARATH Receptor-like protein 1 OS=Arabidopsis thaliana OX=3702 GN=RLP1 PE=2 SV=2 && PF13855:Leucine rich repeat
Solyc08g016440_3	-3.31866	6.94194e-11	8	7578273	7580889	+	NA && - && -
Solyc08g016582_1	-2.34199	0.0487539	8	7997116	7998175	-	NA && - && PF02902:Ulp1 protease family, C-terminal catalytic domain
Solyc08g016720_1	1.60907	0.00220306	8	8729953	8731698	+	NA && sp|K4CJJ1|NCED2_SOLLC 9-cis-epoxycarotenoid dioxygenase NCED2, chloroplastic OS=Solanum lycopersicum OX=4081 GN=NCED2 PE=2 SV=1 && PF03055:Retinal pigment epithelial membrane protein
Solyc08g023510_2	-6.41539	0.00150755	8	27544108	27546301	-	NA && - && -
Solyc08g029000_3	-4.50876	0.011269	8	38969588	38973709	-	NA && sp|Q43191|LOX15_SOLTU Probable linoleate 9S-lipoxygenase 5 OS=Solanum tuberosum OX=4113 GN=LOX1.5 PE=2 SV=1 && PF01477:PLAT/LH2 domain|PF00305:Lipoxygenase
Solyc08g036620_3	-5.1	0.00191106	8	10664074	10664829	+	NA && sp|Q8LBM2|TIF5A_ARATH Protein TIFY 5A OS=Arabidopsis thaliana OX=3702 GN=TIFY5A PE=1 SV=1 && PF09425:Divergent CCT motif|PF06200:tify domain
Solyc08g036640_3	-4.724	3.20384e-08	8	10547251	10548057	+	NA && sp|Q8LBM2|TIF5A_ARATH Protein TIFY 5A OS=Arabidopsis thaliana OX=3702 GN=TIFY5A PE=1 SV=1 && PF06200:tify domain|PF09425:Divergent CCT motif
Solyc08g036660_3	-3.46465	0.00896683	8	10494205	10495853	+	NA && - && PF06200:tify domain|PF09425:Divergent CCT motif
Solyc08g060970_3	-4.51114	0.0209696	8	46214662	46221617	-	NA && sp|Q9LW07|PGLR3_ARATH Probable polygalacturonase At3g15720 OS=Arabidopsis thaliana OX=3702 GN=At3g15720 PE=3 SV=1 && PF00295:Glycosyl hydrolases family 28
Solyc08g061250_3	-1.70452	0.0262488	8	48374469	48377521	+	NA && sp|Q9ZUF4|RIPK_ARATH Serine/threonine-protein kinase RIPK OS=Arabidopsis thaliana OX=3702 GN=RIPK PE=1 SV=1 && PF07714:Protein tyrosine kinase
Solyc08g062330_3	-2.15342	0.0057629	8	50970519	50972489	+	NA && - && PF13962:Domain of unknown function|PF12796:Ankyrin repeats (3 copies)
Solyc08g062680_1	-1.62936	0.021565	8	51841433	51841906	-	NA && - && PF13359:DDE superfamily endonuclease
Solyc08g062690_2	-1.5459	0.0147404	8	51841885	51843023	+	NA && - && PF13359:DDE superfamily endonuclease
Solyc08g062860_3	1.28164	0.0292435	8	52294172	52302654	+	NA && sp|F4HW79|COAC1_ARATH Mitochondrial carrier protein CoAc1 OS=Arabidopsis thaliana OX=3702 GN=COAC1 PE=2 SV=1 && PF00153:Mitochondrial carrier protein
Solyc08g062960_3	2.83131	3.16024e-08	8	52442803	52445981	-	NA && sp|P41152|HSF30_SOLPE Heat shock factor protein HSF30 OS=Solanum peruvianum OX=4082 GN=HSF30 PE=2 SV=1 && PF00447:HSF-type DNA-binding
Solyc08g062970_1	3.35301	1.75492e-08	8	52518796	52519215	-	NA && sp|Q8L9S3|GRXC6_ARATH Glutaredoxin-C6 OS=Arabidopsis thaliana OX=3702 GN=GRXC6 PE=2 SV=2 && PF00462:Glutaredoxin
Solyc08g063040_3	-1.64717	0.0349435	8	52641846	52642867	+	NA && sp|Q9SCQ6|IDD2_ARATH Zinc finger protein GAI-ASSOCIATED FACTOR 1 OS=Arabidopsis thaliana OX=3702 GN=GAF1 PE=1 SV=1 && -
Solyc08g063045_1	-1.71197	0.0196629	8	52643918	52644928	+	NA && - && -
Solyc08g065480_3	-1.3426	0.0301858	8	53648908	53657909	-	NA && sp|P42044|HEMH_CUCSA Ferrochelatase-2, chloroplastic OS=Cucumis sativus OX=3659 GN=HEMH PE=2 SV=1 && PF00762:Ferrochelatase
Solyc08g065840_3	1.908	0.000504745	8	54246931	54248548	+	NA && - && PF07797:Protein of unknown function (DUF1639)
Solyc08g065870_3	1.22247	0.0198365	8	54274186	54279936	+	NA && sp|O82804|ELF3_ARATH Protein EARLY FLOWERING 3 OS=Arabidopsis thaliana OX=3702 GN=ELF3 PE=1 SV=1 && -
Solyc08g065970_3	1.82339	0.00480999	8	54433246	54438717	+	NA && sp|O24621|SIGC_ARATH RNA polymerase sigma factor sigC OS=Arabidopsis thaliana OX=3702 GN=SIGC PE=2 SV=1 && PF04545:Sigma-70, region 4|PF04539:Sigma-70 region 3|PF04542:Sigma-70 region 2
Solyc08g066020_2	-1.95818	0.00425026	8	54530492	54542264	-	NA && sp|Q94IB8|LCB1_ARATH Long chain base biosynthesis protein 1 OS=Arabidopsis thaliana OX=3702 GN=LCB1 PE=1 SV=1 && PF00155:Aminotransferase class I and II
Solyc08g066100_3	3.16121	1.625e-06	8	54590941	54599045	-	NA && sp|Q94AA4|PFKA3_ARATH ATP-dependent 6-phosphofructokinase 3 OS=Arabidopsis thaliana OX=3702 GN=PFK3 PE=1 SV=1 && PF00365:Phosphofructokinase
Solyc08g066160_3	1.37966	0.00259881	8	54625706	54632424	+	NA && sp|Q02921|NO93_SOYBN Early nodulin-93 OS=Glycine max OX=3847 PE=2 SV=1 && PF03386:Early nodulin 93 ENOD93 protein
Solyc08g066170_3	5.08642	0.0241659	8	54638635	54639711	+	NA && - && -
Solyc08g066310_2	-2.29934	0.00031474	8	54901954	54904342	-	NA && sp|Q9FGL5|CEPR1_ARATH Receptor protein-tyrosine kinase CEPR1 OS=Arabidopsis thaliana OX=3702 GN=CEPR1 PE=1 SV=1 && PF13855:Leucine rich repeat|PF00069:Protein kinase domain
Solyc08g066320_3	-4.13135	2.78983e-09	8	54906722	54910159	+	NA && sp|Q9SGP2|HSL1_ARATH Receptor-like protein kinase HSL1 OS=Arabidopsis thaliana OX=3702 GN=HSL1 PE=2 SV=1 && PF13855:Leucine rich repeat|PF00069:Protein kinase domain
Solyc08g066360_3	-1.57618	0.0461603	8	55011133	55017964	-	NA && sp|P34105|MAOX_POPTR NADP-dependent malic enzyme OS=Populus trichocarpa OX=3694 PE=2 SV=3 && PF00390:Malic enzyme, N-terminal domain|PF03949:Malic enzyme, NAD binding domain
Solyc08g066365_1	-6.28737	0.0483611	8	55026404	55027938	+	NA && sp|Q9LNG5|PPP7L_ARATH Serine/threonine-protein phosphatase 7 long form homolog OS=Arabidopsis thaliana OX=3702 GN=MAIL3 PE=2 SV=1 && PF10536:Plant mobile domain
Solyc08g067030_3	1.87211	0.00118635	8	55998581	56003515	+	NA && - && PF04862:Protein of unknown function (DUF642)
Solyc08g067370_1	-2.32216	0.0313756	8	56478064	56479362	-	NA && - && -
Solyc08g067620_3	-5.29226	2.83452e-07	8	56680654	56703367	+	NA && sp|H6WS93|PDR1_PETAX Pleiotropic drug resistance protein 1 OS=Petunia axillaris OX=33119 GN=PDR1 PE=2 SV=1 && PF08370:Plant PDR ABC transporter associated|PF01061:ABC-2 type transporter|PF00005:ABC transporter|PF14510:ABC-transporter N-terminal
Solyc08g067960_3	1.47408	2.08012e-05	8	57081091	57086837	+	NA && sp|Q5JL96|ZFP34_ORYSJ Probable E3 ubiquitin-protein ligase RZFP34 OS=Oryza sativa subsp. japonica OX=39947 GN=RZFP34 PE=2 SV=1 && -
Solyc08g068070_3	2.28127	1.97903e-07	8	57224659	57229954	+	NA && sp|Q67XG0|GLB3_ARATH Two-on-two hemoglobin-3 OS=Arabidopsis thaliana OX=3702 GN=GLB3 PE=1 SV=1 && PF01152:Bacterial-like globin
Solyc08g068150_3	1.76911	2.4141e-06	8	57301622	57304426	-	NA && sp|Q08298|RD22_ARATH BURP domain protein RD22 OS=Arabidopsis thaliana OX=3702 GN=RD22 PE=2 SV=1 && PF03181:BURP domain
Solyc08g068390_3	-2.12984	0.0027496	8	57579149	57584636	+	NA && sp|Q9ZPI6|AIM1_ARATH Peroxisomal fatty acid beta-oxidation multifunctional protein AIM1 OS=Arabidopsis thaliana OX=3702 GN=AIM1 PE=1 SV=1 && PF00378:Enoyl-CoA hydratase/isomerase|PF00725:3-hydroxyacyl-CoA dehydrogenase, C-terminal domain|PF02737:3-hydroxyacyl-CoA dehydrogenase, NAD binding domain
Solyc08g068600_3	-3.35048	2.64871e-07	8	57794832	57796816	-	NA && sp|P54772|DCHS_SOLLC Histidine decarboxylase OS=Solanum lycopersicum OX=4081 GN=HDC PE=2 SV=1 && PF00282:Pyridoxal-dependent decarboxylase conserved domain
Solyc08g068640_3	-4.79732	2.17547e-11	8	57803811	57840311	-	NA && sp|P54772|DCHS_SOLLC Histidine decarboxylase OS=Solanum lycopersicum OX=4081 GN=HDC PE=2 SV=1 && PF00282:Pyridoxal-dependent decarboxylase conserved domain
Solyc08g068680_3	-4.87459	4.29102e-10	8	57876464	57878575	-	NA && sp|P54772|DCHS_SOLLC Histidine decarboxylase OS=Solanum lycopersicum OX=4081 GN=HDC PE=2 SV=1 && PF00282:Pyridoxal-dependent decarboxylase conserved domain
Solyc08g068710_1	-8.73332	0.0453956	8	57905614	57906318	-	NA && sp|Q9SMB8|THT11_TOBAC Tyramine N-feruloyltransferase 4/11 OS=Nicotiana tabacum OX=4097 GN=THT4 PE=2 SV=1 && PF00583:Acetyltransferase (GNAT) family
Solyc08g074680_2	-6.92595	0.00199	8	58950489	58963139	-	NA && sp|Q08303|PPOA_SOLLC Polyphenol oxidase A, chloroplastic OS=Solanum lycopersicum OX=4081 PE=1 SV=2 && PF00264:Common central domain of tyrosinase|PF12143:Protein of unknown function (DUF_B2219)|PF12142:Polyphenol oxidase middle domain
Solyc08g074705_1	-5.98927	1.08358e-12	8	58977897	58980691	-	NA && - && -
Solyc08g074710_1	-6.87954	0.000582277	8	58978798	58979144	+	NA && - && -
Solyc08g074720_2	2.9963	0.0010531	8	58985966	58986567	+	NA && - && PF03242:Late embryogenesis abundant protein
Solyc08g075150_3	2.51051	2.89298e-05	8	59419080	59424699	-	NA && - && -
Solyc08g075320_3	-1.99583	0.0498348	8	59546316	59552393	-	NA && sp|K4CI52|ABAH2_SOLLC Abscisic acid 8'-hydroxylase CYP707A2 OS=Solanum lycopersicum OX=4081 GN=CYP707A2 PE=2 SV=1 && PF00067:Cytochrome P450
Solyc08g075490_3	2.57999	6.36663e-07	8	59764555	59767029	-	NA && sp|O49675|CCD4_ARATH Probable carotenoid cleavage dioxygenase 4, chloroplastic OS=Arabidopsis thaliana OX=3702 GN=CCD4 PE=1 SV=1 && PF03055:Retinal pigment epithelial membrane protein
Solyc08g075940_3	-1.56717	7.73597e-05	8	60131804	60144654	-	NA && sp|Q9LK40|NRPD2_ARATH DNA-directed RNA polymerases IV and V subunit 2 OS=Arabidopsis thaliana OX=3702 GN=NRPD2 PE=1 SV=1 && PF00562:RNA polymerase Rpb2, domain 6|PF04560:RNA polymerase Rpb2, domain 7|PF04567:RNA polymerase Rpb2, domain 5|PF04565:RNA polymerase Rpb2, domain 3|PF04566:RNA polymerase Rpb2, domain 4|PF04563:RNA polymerase beta subunit|PF04561:RNA polymerase Rpb2, domain 2
Solyc08g076000_3	-1.54179	0.045722	8	60183288	60190010	+	NA && sp|Q7XA39|RGA4_SOLBU Putative disease resistance protein RGA4 OS=Solanum bulbocastanum OX=147425 GN=RGA4 PE=2 SV=1 && -
Solyc08g076050_3	-1.79982	0.0208485	8	60228487	60232264	+	NA && sp|Q9LW83|CE101_ARATH G-type lectin S-receptor-like serine/threonine-protein kinase CES101 OS=Arabidopsis thaliana OX=3702 GN=CES101 PE=2 SV=2 && PF11883:Domain of unknown function (DUF3403)|PF08276:PAN-like domain|PF01453:D-mannose binding lectin|PF07714:Protein tyrosine kinase
Solyc08g076120_3	-1.50499	0.0368049	8	60270218	60276593	+	NA && sp|Q9C9G6|AE7_ARATH Protein AE7 OS=Arabidopsis thaliana OX=3702 GN=AE7 PE=1 SV=2 && PF01883:Iron-sulfur cluster assembly protein
Solyc08g076390_3	-1.81018	0.00193211	8	60520299	60526570	+	NA && sp|Q336N8|JM706_ORYSJ Lysine-specific demethylase JMJ706 OS=Oryza sativa subsp. japonica OX=39947 GN=JMJ706 PE=2 SV=1 && PF02375:jmjN domain|PF02373:JmjC domain, hydroxylase|PF02928:C5HC2 zinc finger
Solyc08g076720_3	1.04718	0.0270114	8	60781629	60791394	-	NA && sp|Q8LPK2|AB2B_ARATH ABC transporter B family member 2 OS=Arabidopsis thaliana OX=3702 GN=ABCB2 PE=1 SV=3 && PF00005:ABC transporter|PF00664:ABC transporter transmembrane region
Solyc08g076730_3	4.3911	1.47499e-19	8	60802405	60803887	-	NA && - && -
Solyc08g076880_3	2.16693	4.65072e-08	8	60931820	60932718	-	NA && - && -
Solyc08g077020_1	-2.01531	0.00160749	8	61088095	61088466	-	NA && - && PF02519:Auxin responsive protein
Solyc08g077060_3	3.245	4.72644e-07	8	61116131	61120772	-	NA && sp|Q0J7V9|LSD1_ORYSJ Protein LSD1 OS=Oryza sativa subsp. japonica OX=39947 GN=LSD1 PE=2 SV=1 && PF06943:LSD1 zinc finger
Solyc08g077230_3	-2.59186	0.000332546	8	61261820	61267676	-	NA && sp|Q6LA43|APRR2_ARATH Two-component response regulator-like APRR2 OS=Arabidopsis thaliana OX=3702 GN=APRR2 PE=2 SV=2 && PF00249:Myb-like DNA-binding domain|PF00072:Response regulator receiver domain
Solyc08g077385_1	-1.25054	0.0356808	8	61386060	61388225	+	NA && sp|Q9FJR9|NMAT2_ARATH Nuclear intron maturase 2, mitochondrial OS=Arabidopsis thaliana OX=3702 GN=NMAT2 PE=1 SV=1 && PF01348:Type II intron maturase
Solyc08g077480_3	2.63208	2.01586e-08	8	61554348	61555982	+	NA && sp|Q8VZM9|FLZ2_ARATH FCS-Like Zinc finger 2 OS=Arabidopsis thaliana OX=3702 GN=FLZ2 PE=1 SV=1 && PF04570:zinc-finger of the FCS-type, C2-C2
Solyc08g077530_3	1.13441	0.0291871	8	61638885	61642476	+	NA && sp|O23553|BAM3_ARATH Beta-amylase 3, chloroplastic OS=Arabidopsis thaliana OX=3702 GN=BAM3 PE=1 SV=3 && PF01373:Glycosyl hydrolase family 14
Solyc08g077560_3	-1.80579	0.0475341	8	61662069	61666621	+	NA && sp|Q9LTC0|PBL19_ARATH Probable serine/threonine-protein kinase PBL19 OS=Arabidopsis thaliana OX=3702 GN=PBL19 PE=1 SV=1 && PF07714:Protein tyrosine kinase
Solyc08g077760_3	-3.32232	0.00417163	8	61779494	61780783	-	NA && - && -
Solyc08g078040_3	-1.67508	0.000104148	8	62029663	62034745	+	NA && sp|O81816|MO2_ARATH Monooxygenase 2 OS=Arabidopsis thaliana OX=3702 GN=MO2 PE=2 SV=1 && -
Solyc08g078070_3	-1.14324	0.0256059	8	62039190	62042139	+	NA && sp|Q05737|YPTM2_MAIZE GTP-binding protein YPTM2 OS=Zea mays OX=4577 GN=YPTM2 PE=2 SV=1 && PF00071:Ras family
Solyc08g078080_3	-2.43818	1.83048e-05	8	62042685	62050532	-	NA && sp|O23522|PLA14_ARATH Phospholipase A1-Ibeta2, chloroplastic OS=Arabidopsis thaliana OX=3702 GN=At4g16820 PE=1 SV=2 && PF01764:Lipase (class 3)|PF13041:PPR repeat family|PF14432:DYW family of nucleic acid deaminases|PF01535:PPR repeat
Solyc08g078170_1	-4.1476	0.00573483	8	62117691	62118404	-	NA && sp|O80337|EF100_ARATH Ethylene-responsive transcription factor 1A OS=Arabidopsis thaliana OX=3702 GN=ERF1A PE=1 SV=2 && PF00847:AP2 domain
Solyc08g078180_1	-3.53725	0.0130414	8	62131315	62132019	-	NA && sp|O80337|EF100_ARATH Ethylene-responsive transcription factor 1A OS=Arabidopsis thaliana OX=3702 GN=ERF1A PE=1 SV=2 && PF00847:AP2 domain
Solyc08g078460_3	1.16862	3.25171e-05	8	62382435	62385243	+	NA && sp|B5F3F4|IOLG_SALA4 Inositol 2-dehydrogenase OS=Salmonella agona (strain SL483) OX=454166 GN=iolG PE=3 SV=1 && PF02894:Oxidoreductase family, C-terminal alpha/beta domain|PF01408:Oxidoreductase family, NAD-binding Rossmann fold
Solyc08g078850_3	1.88491	0.0283984	8	62670654	62672638	+	NA && sp|P22988|LDHA_HORVU L-lactate dehydrogenase A OS=Hordeum vulgare OX=4513 PE=1 SV=1 && PF02866:lactate/malate dehydrogenase, alpha/beta C-terminal domain|PF00056:lactate/malate dehydrogenase, NAD binding domain
Solyc08g078960_3	-2.17448	0.0368184	8	62738928	62748484	-	NA && sp|Q940Y1|ORP2A_ARATH Oxysterol-binding protein-related protein 2A OS=Arabidopsis thaliana OX=3702 GN=ORP2A PE=2 SV=1 && PF01237:Oxysterol-binding protein|PF15413:Pleckstrin homology domain
Solyc08g079170_3	1.21596	0.0119386	8	62925819	62932095	+	NA && sp|Q5XEP2|HSOP2_ARATH Hsp70-Hsp90 organizing protein 2 OS=Arabidopsis thaliana OX=3702 GN=HOP2 PE=1 SV=1 && PF13414:TPR repeat|PF00515:Tetratricopeptide repeat|PF17830:STI1 domain
Solyc08g079430_3	1.1076	0.00158999	8	63074627	63079538	-	NA && sp|Q8H1H9|AMO_ARATH Primary amine oxidase OS=Arabidopsis thaliana OX=3702 GN=At1g62810 PE=2 SV=1 && PF00067:Cytochrome P450
Solyc08g080130_3	-1.79098	0.0456417	8	63590193	63596289	+	NA && sp|P93733|PLDB1_ARATH Phospholipase D beta 1 OS=Arabidopsis thaliana OX=3702 GN=PLDBETA1 PE=1 SV=4 && PF12357:Phospholipase D C terminal|PF00168:C2 domain|PF00614:Phospholipase D Active site motif
Solyc08g080290_3	-5.64139	2.4657e-06	8	63728129	63729634	-	NA && sp|Q9FJ90|ERF25_ARATH Ethylene-responsive transcription factor ERF025 OS=Arabidopsis thaliana OX=3702 GN=ERF025 PE=2 SV=1 && PF00847:AP2 domain
Solyc08g080630_3	1.50232	0.0023695	8	64000788	64002067	-	NA && sp|P20076|IER1_SOLLC Ethylene-responsive proteinase inhibitor 1 OS=Solanum lycopersicum OX=4081 PE=3 SV=1 && PF00280:Potato inhibitor I family
Solyc08g080650_2	1.28209	0.0203538	8	64002840	64005894	+	NA && sp|P12670|NP24_SOLLC Protein NP24 OS=Solanum lycopersicum OX=4081 PE=1 SV=2 && PF00314:Thaumatin family
Solyc08g080670_2	-4.07519	0.008192	8	64008272	64012606	-	NA && sp|P50703|OS35_SOLCO Osmotin-like protein OSML15 OS=Solanum commersonii OX=4109 PE=2 SV=1 && PF00314:Thaumatin family
Solyc08g081230_1	-1.3478	0.00185234	8	64411372	64412763	-	NA && sp|Q9FN67|Y5133_ARATH BTB/POZ domain-containing protein At5g41330 OS=Arabidopsis thaliana OX=3702 GN=At5g41330 PE=2 SV=1 && PF02214:BTB/POZ domain
Solyc08g081350_2	-2.42823	0.0157696	8	64539662	64541882	-	NA && sp|Q940T9|COL4_ARATH Zinc finger protein CONSTANS-LIKE 4 OS=Arabidopsis thaliana OX=3702 GN=COL4 PE=2 SV=2 && PF06203:CCT motif
Solyc08g081400_3	-1.3992	0.00755176	8	64592271	64592747	+	NA && - && -
Solyc08g081520_1	-2.69236	4.0341e-05	8	64674731	64675948	+	NA && sp|Q9CAK4|ROH1_ARATH Protein ROH1 OS=Arabidopsis thaliana OX=3702 GN=ROH1 PE=1 SV=1 && PF05633:Protein BYPASS1-related
Solyc08g081610_3	-6.46894	0.00699623	8	64728677	64730786	+	NA && sp|Q9SUS1|WRK29_ARATH Probable WRKY transcription factor 29 OS=Arabidopsis thaliana OX=3702 GN=WRKY29 PE=2 SV=1 && PF03106:WRKY DNA -binding domain
Solyc08g081710_3	-5.74304	0.0096281	8	64816538	64818485	-	NA && sp|Q9SH58|MAKR2_ARATH Probable membrane-associated kinase regulator 2 OS=Arabidopsis thaliana OX=3702 GN=MAKR2 PE=2 SV=1 && -
Solyc08g082590_3	-3.34149	0.00337895	8	65440775	65442970	+	NA && sp|Q9FLE8|Y5986_ARATH Uncharacterized protein At5g39865 OS=Arabidopsis thaliana OX=3702 GN=At5g39865 PE=2 SV=1 && PF00462:Glutaredoxin
Solyc08g083140_3	1.1064	0.0439778	8	65802623	65809717	+	NA && sp|Q40863|EMB8_PICGL Embryogenesis-associated protein EMB8 OS=Picea glauca OX=3330 GN=EMB8 PE=2 SV=1 && PF00561:alpha/beta hydrolase fold
Solyc09g005110_3	3.40797	2.01586e-08	9	60468	66936	-	NA && sp|Q9FFT4|PDC2_ARATH Pyruvate decarboxylase 2 OS=Arabidopsis thaliana OX=3702 GN=PDC2 PE=2 SV=1 && -
Solyc09g005120_3	1.63348	0.00560537	9	70160	75621	-	NA && sp|Q9SR96|DNJ63_ARATH DnaJ protein ERDJ3A OS=Arabidopsis thaliana OX=3702 GN=ERDJ3A PE=1 SV=1 && PF00226:DnaJ domain
Solyc09g005480_3	-1.35361	0.00471647	9	331223	334071	-	NA && sp|Q8VZC0|UXS1_ARATH UDP-glucuronic acid decarboxylase 1 OS=Arabidopsis thaliana OX=3702 GN=UXS1 PE=1 SV=1 && PF00646:F-box domain
Solyc09g005560_3	-3.03333	0.000460884	9	386183	388198	-	NA && sp|Q9SDW0|TGT3A_ARATH Trihelix transcription factor GT-3a OS=Arabidopsis thaliana OX=3702 GN=GT-3A PE=1 SV=1 && PF13837:Myb/SANT-like DNA-binding domain
Solyc09g007630_3	1.53914	9.32199e-05	9	1202696	1207909	+	NA && sp|Q9LYW9|DNJ36_ARATH DnaJ protein P58IPK homolog OS=Arabidopsis thaliana OX=3702 GN=P58IPK PE=1 SV=1 && PF00226:DnaJ domain
Solyc09g007730_3	-1.98121	0.0322164	9	1272678	1275197	+	NA && sp|Q93YN1|CRPK1_ARATH Cold-responsive protein kinase 1 OS=Arabidopsis thaliana OX=3702 GN=CRPK1 PE=1 SV=1 && PF00069:Protein kinase domain
Solyc09g007765_1	1.33472	0.0331292	9	1301069	1302687	+	NA && sp|P43286|PIP21_ARATH Aquaporin PIP2-1 OS=Arabidopsis thaliana OX=3702 GN=PIP2-1 PE=1 SV=1 && PF00230:Major intrinsic protein
Solyc09g007790_1	1.86655	1.00337e-06	9	1315466	1315942	+	NA && - && PF04520:Senescence regulator
Solyc09g007800_3	1.12375	0.02252	9	1320396	1324820	+	NA && - && -
Solyc09g007900_3	-1.64387	1.6411e-06	9	1413573	1422353	-	NA && sp|P26600|PAL5_SOLLC Phenylalanine ammonia-lyase OS=Solanum lycopersicum OX=4081 GN=PAL5 PE=3 SV=1 && PF00221:Aromatic amino acid lyase
Solyc09g008020_3	-1.40325	0.0291494	9	1498029	1504377	+	NA && sp|Q8LBW2|OTU9_ARATH OVARIAN TUMOR DOMAIN-containing deubiquitinating enzyme 9 OS=Arabidopsis thaliana OX=3702 GN=OTU9 PE=1 SV=1 && PF02338:OTU-like cysteine protease
Solyc09g008200_3	1.60426	0.0179225	9	1653017	1655519	-	NA && sp|Q9SJL2|HIP5_ARATH Heavy metal-associated isoprenylated plant protein 5 OS=Arabidopsis thaliana OX=3702 GN=HIPP05 PE=1 SV=2 && PF00403:Heavy-metal-associated domain
Solyc09g008560_3	3.72411	3.13196e-08	9	2048929	2053291	+	NA && sp|Q6YYX9|SLC1_ORYSJ Probable 2-oxoglutarate-dependent dioxygenase SLC1 OS=Oryza sativa subsp. japonica OX=39947 GN=SLC1 PE=2 SV=1 && PF03171:2OG-Fe(II) oxygenase superfamily|PF14226:non-haem dioxygenase in morphine synthesis N-terminal
Solyc09g008780_3	-1.40672	0.00233798	9	2206586	2211433	+	NA && sp|Q8S9J0|TAUE4_ARATH Sulfite exporter TauE/SafE family protein 4 OS=Arabidopsis thaliana OX=3702 GN=At2g36630 PE=2 SV=1 && PF01925:Sulfite exporter TauE/SafE
Solyc09g008830_3	2.57247	4.36087e-07	9	2256529	2257548	+	NA && - && -
Solyc09g008920_3	2.25596	0.0119672	9	2306517	2310498	-	NA && sp|Q39108|GGR_ARATH Heterodimeric geranylgeranyl pyrophosphate synthase small subunit, chloroplastic OS=Arabidopsis thaliana OX=3702 GN=GGR PE=1 SV=2 && PF00348:Polyprenyl synthetase
Solyc09g008970_1	2.21428	0.0185632	9	2346453	2346863	+	NA && - && -
Solyc09g009220_3	-2.83239	0.0162942	9	2594095	2598314	-	NA && - && PF14309:Domain of unknown function (DUF4378)
Solyc09g009260_3	1.0999	0.0127814	9	2642598	2645905	-	NA && sp|Q9SJQ9|ALFC6_ARATH Fructose-bisphosphate aldolase 6, cytosolic OS=Arabidopsis thaliana OX=3702 GN=FBA6 PE=1 SV=1 && PF00274:Fructose-bisphosphate aldolase class-I
Solyc09g009420_1	3.18503	0.00066219	9	2856894	2857358	-	NA && sp|Q9LXJ1|BIC1_ARATH Protein BIC1 OS=Arabidopsis thaliana OX=3702 GN=BIC1 PE=1 SV=1 && -
Solyc09g009985_1	-1.85543	0.0419223	9	3444102	3445901	-	NA && sp|Q84MB3|ACCH1_ARATH 1-aminocyclopropane-1-carboxylate oxidase homolog 1 OS=Arabidopsis thaliana OX=3702 GN=At1g06620 PE=2 SV=1 && PF14226:non-haem dioxygenase in morphine synthesis N-terminal|PF03171:2OG-Fe(II) oxygenase superfamily
Solyc09g010000_3	-1.24311	0.0280063	9	3447715	3450286	-	NA && sp|Q84MB3|ACCH1_ARATH 1-aminocyclopropane-1-carboxylate oxidase homolog 1 OS=Arabidopsis thaliana OX=3702 GN=At1g06620 PE=2 SV=1 && PF03171:2OG-Fe(II) oxygenase superfamily|PF14226:non-haem dioxygenase in morphine synthesis N-terminal
Solyc09g010080_3	2.45727	0.000339682	9	3508156	3512282	+	NA && sp|invertase 5
Solyc09g010390_2	-1.35354	0.037975	9	3771745	3776040	+	NA && - && -
Solyc09g010850_3	-2.39602	0.0019285	9	4169021	4172722	+	NA && sp|Q65XV8|RK176_ORYSJ Receptor-like cytoplasmic kinase 176 OS=Oryza sativa subsp. japonica OX=39947 GN=RLCK176 PE=1 SV=1 && PF07714:Protein tyrosine kinase
Solyc09g010860_3	1.08672	0.0349435	9	4181541	4184780	-	NA && sp|O80932|EXPA3_ARATH Expansin-A3 OS=Arabidopsis thaliana OX=3702 GN=EXPA3 PE=2 SV=1 && PF03330:Lytic transglycolase|PF01357:Pollen allergen
Solyc09g010980_1	-2.35704	0.0021507	9	4333413	4333640	+	NA && - && -
Solyc09g011490_3	-3.56829	0.00765759	9	4810139	4828392	-	NA && sp|Q03662|GSTX1_TOBAC Probable glutathione S-transferase OS=Nicotiana tabacum OX=4097 PE=2 SV=1 && PF02798:Glutathione S-transferase, N-terminal domain|PF00043:Glutathione S-transferase, C-terminal domain
Solyc09g011550_3	-3.94578	1.16267e-07	9	4836221	4841372	+	NA && sp|P32111|GSTX1_SOLTU Probable glutathione S-transferase OS=Solanum tuberosum OX=4113 GN=PRP1 PE=2 SV=1 && PF00043:Glutathione S-transferase, C-terminal domain|PF02798:Glutathione S-transferase, N-terminal domain
Solyc09g011860_3	-3.41237	3.57643e-08	9	5131911	5135757	-	NA && sp|Q9SH89|OFT19_ARATH O-fucosyltransferase 19 OS=Arabidopsis thaliana OX=3702 GN=OFUT19 PE=2 SV=1 && PF10250:GDP-fucose protein O-fucosyltransferase
Solyc09g011870_2	-3.72937	0.000604595	9	5152637	5154659	-	NA && sp|Q9LMR3|TYRA2_ARATH Arogenate dehydrogenase 2, chloroplastic OS=Arabidopsis thaliana OX=3702 GN=TYRAAT2 PE=1 SV=1 && PF02153:Prephenate dehydrogenase
Solyc09g011883_1	8.09183	9.6245e-07	9	5163119	5163763	-	NA && sp|P92519|M810_ARATH Uncharacterized mitochondrial protein AtMg00810 OS=Arabidopsis thaliana OX=3702 GN=AtMg00810 PE=4 SV=1 && PF07727:Reverse transcriptase (RNA-dependent DNA polymerase)
Solyc09g011887_1	7.91073	9.25326e-07	9	5167868	5168077	+	NA && - && -
Solyc09g011890_1	8.57209	1.78826e-07	9	5168339	5169051	+	NA && - && PF05056:Protein of unknown function (DUF674)
Solyc09g014480_2	3.1958	0.0119386	9	6096987	6104847	-	NA && sp|Q9LH52|FLOR1_ARATH Leucine-rich repeat protein FLOR 1 OS=Arabidopsis thaliana OX=3702 GN=FLR1 PE=1 SV=1 && PF13855:Leucine rich repeat|PF08263:Leucine rich repeat N-terminal domain
Solyc09g014940_2	-4.38668	0.0019358	9	7254009	7254317	-	NA && - && PF07107:Wound-induced protein WI12
Solyc09g014990_3	-4.64872	0.0295106	9	7395827	7398576	+	NA && sp|Q6IEQ7|WRK24_ORYSJ WRKY transcription factor WRKY24 OS=Oryza sativa subsp. japonica OX=39947 GN=WRKY24 PE=2 SV=1 && PF03106:WRKY DNA -binding domain
Solyc09g015070_3	-5.48675	0.0349348	9	7889923	7893162	-	NA && sp|P23901|ALDR_HORVU Aldose reductase OS=Hordeum vulgare OX=4513 PE=1 SV=1 && PF00248:Aldo/keto reductase family
Solyc09g015700_3	1.15423	0.0470814	9	10766648	10769949	+	NA && - && -
Solyc09g015770_3	-2.41421	3.74589e-05	9	10988362	10990402	-	NA && sp|K4BIZ9|WRK70_SOLLC WRKY DNA-binding transcription factor 70 OS=Solanum lycopersicum OX=4081 GN=WRKY70 PE=2 SV=1 && PF03106:WRKY DNA -binding domain
Solyc09g018280_1	-1.64156	0.0040329	9	14024426	14025757	+	NA && sp|Q9LZW4|CIPKE_ARATH CBL-interacting serine/threonine-protein kinase 14 OS=Arabidopsis thaliana OX=3702 GN=CIPK14 PE=1 SV=1 && PF00069:Protein kinase domain|PF03822:NAF domain
Solyc09g018750_3	2.05183	5.50645e-06	9	16857464	16859297	-	NA && sp|Q9LEV3|CBSX3_ARATH CBS domain-containing protein CBSX3, mitochondrial OS=Arabidopsis thaliana OX=3702 GN=CBSX3 PE=1 SV=1 && -
Solyc09g018785_1	2.80555	0.0470814	9	17001351	17008591	-	NA && - && -
Solyc09g025310_3	-5.95341	0.0246864	9	65351752	65356472	-	NA && sp|Q84TE6|NAC22_ARATH NAC domain-containing protein 21/22 OS=Arabidopsis thaliana OX=3702 GN=NAC021 PE=1 SV=2 && PF02365:No apical meristem (NAM) protein
Solyc09g031790_3	-2.44943	0.0461619	9	27988831	27990774	+	NA && sp|A7STV9|SLX1_NEMVE Structure-specific endonuclease subunit SLX1 homolog OS=Nematostella vectensis OX=45351 GN=v1g174298 PE=3 SV=1 && PF01541:GIY-YIG catalytic domain
Solyc09g056180_3	-2.31079	8.76883e-08	9	47559095	47566759	-	NA && sp|Q9FRL8|DHAR2_ARATH Glutathione S-transferase DHAR2 OS=Arabidopsis thaliana OX=3702 GN=DHAR2 PE=1 SV=1 && -
Solyc09g056360_3	-1.4182	0.00313167	9	49074611	49076845	+	NA && sp|Q9LSE7|B561C_ARATH Cytochrome b561 and DOMON domain-containing protein At3g25290 OS=Arabidopsis thaliana OX=3702 GN=At3g25290 PE=2 SV=1 && PF04526:Protein of unknown function (DUF568)|PF03188:Eukaryotic cytochrome b561
Solyc09g061250_3	3.10568	0.00410721	9	58619250	58624414	-	NA && sp|Q9FKB6|Y5880_ARATH BTB/POZ domain-containing protein At5g48800 OS=Arabidopsis thaliana OX=3702 GN=At5g48800 PE=2 SV=1 && PF00651:BTB/POZ domain|PF03000:NPH3 family
Solyc09g061280_3	-4.06397	8.97827e-09	9	58755546	58769035	-	NA && sp|Q9FKB5|KRP3_ARATH Cyclin-dependent kinase inhibitor 3 OS=Arabidopsis thaliana OX=3702 GN=KRP3 PE=1 SV=1 && PF02234:Cyclin-dependent kinase inhibitor
Solyc09g061320_3	-1.28997	0.00176343	9	58894168	58898211	-	NA && sp|Q03730|YMB8_YEAST Uncharacterized vacuolar membrane protein YML018C OS=Saccharomyces cerevisiae (strain ATCC 204508 / S288c) OX=559292 GN=YML018C PE=1 SV=1 && PF06027:Solute carrier family 35
Solyc09g063130_3	1.55082	0.0194271	9	61417968	61423498	+	NA && sp|Q41228|PSAEA_NICSY Photosystem I reaction center subunit IV A, chloroplastic OS=Nicotiana sylvestris OX=4096 GN=PSAEA PE=1 SV=1 && PF02427:Photosystem I reaction centre subunit IV / PsaE
Solyc09g063150_3	1.61391	0.049343	9	61425181	61427050	+	NA && sp|Q03663|GSTX2_TOBAC Probable glutathione S-transferase OS=Nicotiana tabacum OX=4097 PE=2 SV=1 && PF02798:Glutathione S-transferase, N-terminal domain|PF00043:Glutathione S-transferase, C-terminal domain
Solyc09g064480_2	-1.3582	0.00174795	9	61986781	61988586	+	NA && sp|Q7XJ98|MUR3_ARATH Xyloglucan galactosyltransferase MUR3 OS=Arabidopsis thaliana OX=3702 GN=MUR3 PE=1 SV=1 && PF03016:Exostosin family
Solyc09g064510_3	-2.66722	0.000511996	9	62013058	62017663	+	NA && sp|F4KFT7|TENAC_ARATH Bifunctional TH2 protein, mitochondrial OS=Arabidopsis thaliana OX=3702 GN=TH2 PE=1 SV=1 && -
Solyc09g064780_3	-1.18088	0.0220959	9	62397544	62409506	+	NA && sp|Q9LUG9|MD33A_ARATH Mediator of RNA polymerase II transcription subunit 33A OS=Arabidopsis thaliana OX=3702 GN=MED33A PE=1 SV=1 && -
Solyc09g065010_3	1.12768	0.02955	9	62909943	62916125	-	NA && sp|Q6CWR0|MCE1_KLULA mRNA-capping enzyme subunit alpha OS=Kluyveromyces lactis (strain ATCC 8585 / CBS 2359 / DSM 70799 / NBRC 1267 / NRRL Y-1140 / WM37) OX=284590 GN=CEG1 PE=3 SV=1 && PF01331:mRNA capping enzyme, catalytic domain|PF03919:mRNA capping enzyme, C-terminal domain
Solyc09g065030_3	-1.72169	0.00509067	9	63064322	63071025	+	NA && sp|Q5BPJ0|TBL11_ARATH Protein trichome birefringence-like 11 OS=Arabidopsis thaliana OX=3702 GN=TBL11 PE=2 SV=1 && PF01657:Salt stress response/antifungal
Solyc09g065210_3	1.12213	0.0164009	9	63411722	63420618	-	NA && sp|B9DHT4|ARIA_ARATH ARM REPEAT PROTEIN INTERACTING WITH ABF2 OS=Arabidopsis thaliana OX=3702 GN=ARIA PE=1 SV=2 && PF00514:Armadillo/beta-catenin-like repeat|PF00651:BTB/POZ domain
Solyc09g065390_1	1.64393	0.0472187	9	63739543	63740097	-	NA && sp|Q8LGS1|MARD1_ARATH Protein MARD1 OS=Arabidopsis thaliana OX=3702 GN=MARD1 PE=1 SV=2 && -
Solyc09g066070_3	-1.46717	0.0335394	9	64627287	64633729	+	NA && sp|Q9M9P4|HDG8_ARATH Homeobox-leucine zipper protein HDG8 OS=Arabidopsis thaliana OX=3702 GN=HDG8 PE=2 SV=2 && PF01852:START domain
Solyc09g066410_2	-3.55509	0.0197231	9	65061716	65063317	+	NA && sp|Q96303|PHT14_ARATH Inorganic phosphate transporter 1-4 OS=Arabidopsis thaliana OX=3702 GN=PHT1-4 PE=1 SV=1 && PF00083:Sugar (and other) transporter
Solyc09g072610_3	-4.17381	0.00298078	9	65641425	65645256	-	NA && sp|B5WWZ9|FAO2_LOTJA Long-chain-alcohol oxidase FAO2 OS=Lotus japonicus OX=34305 GN=FAO2 PE=2 SV=1 && PF00732:GMC oxidoreductase|PF05199:GMC oxidoreductase
Solyc09g074490_3	3.53889	0.0112702	9	66704820	66705708	-	NA && - && -
Solyc09g074530_3	-6.86755	0.0103062	9	66785158	66786806	+	NA && sp|B8BKP4|SWT14_ORYSI Bidirectional sugar transporter SWEET14 OS=Oryza sativa subsp. indica OX=39946 GN=SWEET14 PE=2 SV=1 && PF03083:Sugar efflux transporter for intercellular exchange
Solyc09g074690_3	2.21564	6.25399e-06	9	66941540	66957588	+	NA && sp|Q38796|LUMI_ARATH Homeobox protein LUMINIDEPENDENS OS=Arabidopsis thaliana OX=3702 GN=LD PE=1 SV=2 && -
Solyc09g074820_3	-6.02242	0.00043358	9	67072440	67077899	-	NA && sp|Q5JK32|HAK5_ORYSJ Potassium transporter 5 OS=Oryza sativa subsp. japonica OX=39947 GN=HAK5 PE=2 SV=2 && PF02705:K+ potassium transporter
Solyc09g075210_3	1.74459	0.00379224	9	67409276	67420507	+	NA && sp|Q93WF6|SAG21_ARATH Protein SENESCENCE-ASSOCIATED GENE 21, mitochondrial OS=Arabidopsis thaliana OX=3702 GN=SAG21 PE=2 SV=1 && -
Solyc09g075330_3	-5.19697	0.000575633	9	67468479	67470538	-	NA && sp|Q9SRX4|PME7_ARATH Probable pectinesterase/pectinesterase inhibitor 7 OS=Arabidopsis thaliana OX=3702 GN=PME7 PE=2 SV=1 && PF04043:Plant invertase/pectin methylesterase inhibitor|PF01095:Pectinesterase
Solyc09g075420_3	1.61551	0.0127814	9	67552798	67553701	+	NA && sp|O22259|ERF71_ARATH Ethylene-responsive transcription factor ERF071 OS=Arabidopsis thaliana OX=3702 GN=ERF071 PE=1 SV=1 && PF00847:AP2 domain
Solyc09g075460_3	1.08423	0.00629571	9	67592241	67596397	+	NA && sp|A7PZL3|PGLR_VITVI Probable polygalacturonase OS=Vitis vinifera OX=29760 GN=GSVIVT00026920001 PE=1 SV=1 && PF00295:Glycosyl hydrolases family 28
Solyc09g075590_1	5.45898	1.34219e-06	9	67702213	67702683	-	NA && - && -
Solyc09g075600_2	2.97417	1.46917e-09	9	67703654	67711189	-	NA && - && -
Solyc09g075610_3	2.40017	0.00439989	9	67712652	67713484	-	NA && sp|Q8LG10|GAT15_ARATH GATA transcription factor 15 OS=Arabidopsis thaliana OX=3702 GN=GATA15 PE=2 SV=2 && PF00320:GATA zinc finger
Solyc09g075710_2	-3.98916	0.00645988	9	67741505	67759491	-	NA && sp|Q5NUF4|HIDM_GLYEC 2-hydroxyisoflavanone dehydratase OS=Glycyrrhiza echinata OX=46348 GN=HIDM PE=1 SV=1 && PF07859:alpha/beta hydrolase fold
Solyc09g075910_1	-2.27279	0.0252123	9	67969822	67972179	-	NA && sp|Q25AG2|LERK4_ORYSI G-type lectin S-receptor-like serine/threonine-protein kinase LECRK4 OS=Oryza sativa subsp. indica OX=39946 GN=LECRK4 PE=3 SV=1 && PF00954:S-locus glycoprotein domain|PF01453:D-mannose binding lectin|PF00069:Protein kinase domain
Solyc09g075920_1	-3.16848	0.00137589	9	67972978	67975338	-	NA && sp|Q7FAZ3|LERK1_ORYSJ G-type lectin S-receptor-like serine/threonine-protein kinase LECRK1 OS=Oryza sativa subsp. japonica OX=39947 GN=LECRK1 PE=2 SV=1 && PF01453:D-mannose binding lectin|PF00954:S-locus glycoprotein domain|PF00069:Protein kinase domain
Solyc09g075970_3	-1.64625	0.0394547	9	68038510	68042121	-	NA && - && PF00650:CRAL/TRIO domain
Solyc09g082210_3	2.00938	2.29216e-07	9	68433713	68447990	-	NA && sp|Q9SKZ5|FBT1_ARATH Folate-biopterin transporter 1, chloroplastic OS=Arabidopsis thaliana OX=3702 GN=At2g32040 PE=1 SV=2 && PF03092:BT1 family|PF04570:zinc-finger of the FCS-type, C2-C2
Solyc09g082240_3	-2.48853	0.0236856	9	68475126	68476081	+	NA && sp|O31633|YJCK_BACSU Putative [ribosomal protein S5]-alanine N-acetyltransferase OS=Bacillus subtilis (strain 168) OX=224308 GN=yjcK PE=3 SV=1 && PF13302:Acetyltransferase (GNAT) domain
Solyc09g082860_3	-4.02516	5.4511e-09	9	68969730	68975978	+	NA && sp|Q9LIK9|APS1_ARATH ATP sulfurylase 1, chloroplastic OS=Arabidopsis thaliana OX=3702 GN=APS1 PE=1 SV=1 && PF01747:ATP-sulfurylase|PF14306:PUA-like domain
Solyc09g082870_2	-2.23955	0.0249339	9	68973896	68976985	-	NA && sp|Q9LIK7|ACA13_ARATH Putative calcium-transporting ATPase 13, plasma membrane-type OS=Arabidopsis thaliana OX=3702 GN=ACA13 PE=3 SV=1 && PF00689:Cation transporting ATPase, C-terminus|PF00690:Cation transporter/ATPase, N-terminus|PF00702:haloacid dehalogenase-like hydrolase|PF00122:E1-E2 ATPase
Solyc09g082890_2	-2.92358	0.0199254	9	68993674	68994822	-	NA && sp|Q9LIK7|ACA13_ARATH Putative calcium-transporting ATPase 13, plasma membrane-type OS=Arabidopsis thaliana OX=3702 GN=ACA13 PE=3 SV=1 && PF00690:Cation transporter/ATPase, N-terminus|PF00122:E1-E2 ATPase
Solyc09g082940_3	1.72701	2.25914e-06	9	69055844	69061542	+	NA && sp|Q93V47|GG2_ARATH Guanine nucleotide-binding protein subunit gamma 2 OS=Arabidopsis thaliana OX=3702 GN=GG2 PE=1 SV=1 && PF00631:GGL domain
Solyc09g083200_3	-1.9766	0.00316819	9	69300110	69302394	+	NA && sp|Q0GXS4|NFP_MEDTR Serine/threonine receptor-like kinase NFP OS=Medicago truncatula OX=3880 GN=NFP PE=1 SV=1 && PF00069:Protein kinase domain
Solyc09g083210_3	-1.83602	0.0192657	9	69303107	69307023	+	NA && sp|Q0GXS4|NFP_MEDTR Serine/threonine receptor-like kinase NFP OS=Medicago truncatula OX=3880 GN=NFP PE=1 SV=1 && PF00069:Protein kinase domain
Solyc09g083360_3	-1.97024	0.0173381	9	69446701	69450206	+	NA && sp|Q08112|RS151_ARATH 40S ribosomal protein S15-1 OS=Arabidopsis thaliana OX=3702 GN=RPS15A PE=2 SV=1 && -
Solyc09g083380_3	1.27006	0.00486977	9	69452199	69452974	-	NA && sp|P08283|H1_PEA Histone H1 OS=Pisum sativum OX=3888 PE=2 SV=1 && PF00538:linker histone H1 and H5 family
Solyc09g083390_2	-3.74045	1.7796e-08	9	69458051	69465356	-	NA && - && PF03126:Plus-3 domain
Solyc09g089610_3	1.16855	0.0144177	9	69831494	69835890	+	NA && sp|Q0WPQ2|ETR2_ARATH Ethylene receptor 2 OS=Arabidopsis thaliana OX=3702 GN=ETR2 PE=1 SV=2 && PF00512:His Kinase A (phospho-acceptor) domain|PF01590:GAF domain|PF00072:Response regulator receiver domain
Solyc09g089640_2	-2.24118	0.020248	9	69870487	69872799	-	NA && - && PF11961:Domain of unknown function (DUF3475)|PF05003:Protein of unknown function (DUF668)
Solyc09g089780_3	-6.43153	0.0139263	9	69937926	69940178	-	NA && sp|O04847|DV4H_CATRO Deacetoxyvindoline 4-hydroxylase OS=Catharanthus roseus OX=4058 GN=D4H PE=1 SV=2 && PF03171:2OG-Fe(II) oxygenase superfamily|PF14226:non-haem dioxygenase in morphine synthesis N-terminal
Solyc09g090030_2	-1.20364	0.0478614	9	70065463	70067711	-	NA && sp|Q9ZUM9|ASHR2_ARATH Histone-lysine N-methyltransferase ASHR2 OS=Arabidopsis thaliana OX=3702 GN=ASHR2 PE=2 SV=3 && PF00856:SET domain
Solyc09g090050_3	1.02952	0.0429688	9	70075120	70079578	-	NA && sp|Q9QXN3|TRIP4_MOUSE Activating signal cointegrator 1 OS=Mus musculus OX=10090 GN=Trip4 PE=1 SV=2 && PF04266:ASCH domain
Solyc09g090680_3	4.3155	3.32663e-07	9	70604587	70606987	+	NA && sp|Q6NM73|PDLP2_ARATH Plasmodesmata-located protein 2 OS=Arabidopsis thaliana OX=3702 GN=PDLP2 PE=1 SV=1 && PF01657:Salt stress response/antifungal
Solyc09g090730_2	-3.41272	0.00898661	9	70641030	70642502	-	NA && sp|P58905|AMT11_SOLLC Ammonium transporter 1 member 1 OS=Solanum lycopersicum OX=4081 GN=AMT1-1 PE=2 SV=1 && PF00909:Ammonium Transporter Family
Solyc09g091000_3	-3.47758	0.00100742	9	70835820	70836676	+	NA && sp|P17642|PRS2_SOLTU Pathogenesis-related protein STH-2 OS=Solanum tuberosum OX=4113 GN=STH-2 PE=2 SV=1 && PF00407:Pathogenesis-related protein Bet v I family
Solyc09g091370_3	-3.21349	0.0111937	9	71141069	71148759	-	NA && - && PF14868:Domain of unknown function (DUF4487)
Solyc09g091510_3	-2.55052	0.0188666	9	71250708	71252868	+	NA && sp|Q43163|CHSB_SOLTU Chalcone synthase 1B OS=Solanum tuberosum OX=4113 GN=CHS1B PE=2 SV=1 && PF00195:Chalcone and stilbene synthases, N-terminal domain|PF02797:Chalcone and stilbene synthases, C-terminal domain
Solyc09g091670_3	-3.54664	2.90874e-05	9	71382958	71405366	+	NA && sp|Q76CU2|PDR1_TOBAC Pleiotropic drug resistance protein 1 OS=Nicotiana tabacum OX=4097 GN=PDR1 PE=2 SV=1 && PF01061:ABC-2 type transporter|PF00005:ABC transporter|PF14510:ABC-transporter N-terminal|PF08370:Plant PDR ABC transporter associated
Solyc09g091990_3	-1.81425	0.0197231	9	71660409	71663231	+	NA && sp|O48837|LRKS2_ARATH Receptor like protein kinase S.2 OS=Arabidopsis thaliana OX=3702 GN=LECRKS2 PE=2 SV=2 && PF00069:Protein kinase domain|PF07714:Protein tyrosine kinase
Solyc09g092110_3	7.17586	0.000110654	9	71737272	71738000	+	NA && sp|Q96500|LIRP1_ARATH Light-regulated protein 1, chloroplastic OS=Arabidopsis thaliana OX=3702 GN=LIR1 PE=1 SV=1 && PF07207:Light regulated protein Lir1
Solyc09g092260_3	1.14098	0.0424422	9	71874190	71882181	+	NA && sp|Q39048|CER2_ARATH Protein ECERIFERUM 2 OS=Arabidopsis thaliana OX=3702 GN=CER2 PE=1 SV=1 && PF00226:DnaJ domain
Solyc09g092690_3	4.42186	2.1888e-07	9	72130436	72136509	+	NA && sp|Q9FJL3|FKB65_ARATH Peptidyl-prolyl cis-trans isomerase FKBP65 OS=Arabidopsis thaliana OX=3702 GN=FKBP65 PE=1 SV=1 && PF00254:FKBP-type peptidyl-prolyl cis-trans isomerase|PF00515:Tetratricopeptide repeat
Solyc09g098060_3	-1.83864	0.00685185	9	72462769	72474705	+	NA && - && PF12796:Ankyrin repeats (3 copies)|PF13962:Domain of unknown function
Solyc09g098080_3	-2.3718	0.00670847	9	72483607	72487492	+	NA && sp|Q6VAB2|U71E1_STERE UDP-glycosyltransferase 71E1 OS=Stevia rebaudiana OX=55670 GN=UGT71E1 PE=2 SV=1 && PF00201:UDP-glucoronosyl and UDP-glucosyl transferase
Solyc09g098160_3	-1.63919	0.0341752	9	72541915	72543890	+	NA && sp|Q9SEE4|PIRL_SOLLC Pirin-like protein OS=Solanum lycopersicum OX=4081 PE=2 SV=1 && PF05726:Pirin C-terminal cupin domain|PF02678:Pirin
Solyc10g005080_3	-3.0461	0.00654093	10	55713	79438	+	NA && sp|A0A0G3VTN5|LHY_PETHY Protein LATE ELONGATED HYPOCOTYL OS=Petunia hybrida OX=4102 GN=LHY PE=2 SV=1 && PF00249:Myb-like DNA-binding domain
Solyc10g005120_2	10.0734	1.04943e-12	10	102974	108908	+	NA && sp|Q9ZSA7|DLO2_ARATH Protein DMR6-LIKE OXYGENASE 2 OS=Arabidopsis thaliana OX=3702 GN=DLO2 PE=2 SV=1 && PF01218:Coproporphyrinogen III oxidase
Solyc10g005200_3	-1.52893	0.00270562	10	161251	164385	-	NA && sp|O65431|GALS3_ARATH Galactan beta-1,4-galactosyltransferase GALS3 OS=Arabidopsis thaliana OX=3702 GN=GALS3 PE=2 SV=1 && PF01697:Glycosyltransferase family 92
Solyc10g005360_3	-2.57332	0.00671469	10	259520	263091	-	NA && sp|O49561|G2OX8_ARATH Gibberellin 2-beta-dioxygenase 8 OS=Arabidopsis thaliana OX=3702 GN=GA2OX8 PE=1 SV=2 && PF14226:non-haem dioxygenase in morphine synthesis N-terminal|PF03171:2OG-Fe(II) oxygenase superfamily
Solyc10g005480_3	-2.46134	1.31941e-06	10	351327	352818	-	NA && sp|Q8GX77|FB316_ARATH F-box protein At1g61340 OS=Arabidopsis thaliana OX=3702 GN=At1g61340 PE=2 SV=1 && -
Solyc10g006215_1	2.45686	4.33456e-07	10	903872	910460	-	NA && sp|Q92368|RCD1_SCHPO Cell differentiation protein rcd1 OS=Schizosaccharomyces pombe (strain 972 / ATCC 24843) OX=284812 GN=rcd1 PE=3 SV=1 && -
Solyc10g006700_1	-1.44474	0.0376362	10	1165573	1165941	-	NA && sp|O81831|CARP1_ARATH Calcium-binding protein KRP1 OS=Arabidopsis thaliana OX=3702 GN=KRP1 PE=2 SV=1 && PF13833:EF-hand domain pair
Solyc10g006710_3	-1.24545	0.000751081	10	1168359	1174330	+	NA && sp|O81832|Y4729_ARATH G-type lectin S-receptor-like serine/threonine-protein kinase At4g27290 OS=Arabidopsis thaliana OX=3702 GN=At4g27290 PE=3 SV=4 && PF11883:Domain of unknown function (DUF3403)|PF08276:PAN-like domain|PF01453:D-mannose binding lectin|PF00954:S-locus glycoprotein domain|PF07714:Protein tyrosine kinase
Solyc10g006740_3	-2.21317	0.00160749	10	1193422	1194292	+	NA && sp|O81831|CARP1_ARATH Calcium-binding protein KRP1 OS=Arabidopsis thaliana OX=3702 GN=KRP1 PE=2 SV=1 && PF13833:EF-hand domain pair
Solyc10g006750_3	-1.83751	0.00726465	10	1197870	1201639	+	NA && sp|O23379|COL11_ARATH Putative zinc finger protein CONSTANS-LIKE 11 OS=Arabidopsis thaliana OX=3702 GN=COL11 PE=1 SV=2 && PF00643:B-box zinc finger
Solyc10g006960_2	-2.06225	0.000208656	10	1377165	1380192	-	NA && sp|Q8GUK7|RMA3_ARATH E3 ubiquitin-protein ligase RMA3 OS=Arabidopsis thaliana OX=3702 GN=RMA3 PE=1 SV=1 && PF00097:Zinc finger, C3HC4 type (RING finger)
Solyc10g007100_3	-2.17747	0.00217144	10	1480193	1484215	-	NA && sp|Q9LUH2|DTX19_ARATH Protein DETOXIFICATION 19 OS=Arabidopsis thaliana OX=3702 GN=DTX19 PE=2 SV=1 && PF01554:MatE
Solyc10g007280_3	-3.57572	0.000204528	10	1673451	1675179	-	NA && sp|Q8VZG2|HSR4_ARATH Protein HYPER-SENSITIVITY-RELATED 4 OS=Arabidopsis thaliana OX=3702 GN=HSR4 PE=2 SV=1 && PF00004:ATPase family associated with various cellular activities (AAA)|PF14363:Domain associated at C-terminal with AAA
Solyc10g007570_3	1.68936	0.0346859	10	1863381	1866246	+	NA && sp|Q9SQ80|G2OX1_PEA Gibberellin 2-beta-dioxygenase 1 OS=Pisum sativum OX=3888 GN=GA2OX1 PE=1 SV=1 && PF03171:2OG-Fe(II) oxygenase superfamily
Solyc10g007600_3	1.62686	0.0434323	10	1887487	1891843	-	NA && sp|Q9LRR9|GLO1_ARATH (S)-2-hydroxy-acid oxidase GLO1 OS=Arabidopsis thaliana OX=3702 GN=GLO1 PE=1 SV=1 && PF01070:FMN-dependent dehydrogenase
Solyc10g007690_3	1.83509	0.0113302	10	1940930	1942822	+	NA && sp|P27522|CB13_SOLLC Chlorophyll a-b binding protein 8, chloroplastic OS=Solanum lycopersicum OX=4081 GN=CAB8 PE=3 SV=1 && PF00504:Chlorophyll A-B binding protein
Solyc10g007770_3	1.00143	0.00664761	10	1989673	1998683	-	NA && sp|Q6ZI17|OML2_ORYSJ Protein MEI2-like 2 OS=Oryza sativa subsp. japonica OX=39947 GN=ML2 PE=2 SV=1 && PF00076:RNA recognition motif. (a.k.a. RRM, RBD, or RNP domain)|PF04059:RNA recognition motif 2
Solyc10g008400_2	1.68664	0.00235381	10	2523186	2528910	+	NA && sp|Q6R567|RMA1_CAPAN E3 ubiquitin-protein ligase RMA1H1 OS=Capsicum annuum OX=4072 GN=RMA1H1 PE=1 SV=1 && PF00097:Zinc finger, C3HC4 type (RING finger)
Solyc10g009430_3	-2.71304	1.14838e-08	10	3483442	3490037	+	NA && sp|Q5KS41|WSD11_ARATH Wax ester synthase/diacylglycerol acyltransferase 11 OS=Arabidopsis thaliana OX=3702 GN=WSD11 PE=1 SV=1 && PF06974:Protein of unknown function (DUF1298)|PF03007:Wax ester synthase-like Acyl-CoA acyltransferase domain
Solyc10g011740_3	-1.54353	0.0236861	10	3970344	3974153	-	NA && sp|Q94F47|UBC28_ARATH Ubiquitin-conjugating enzyme E2 28 OS=Arabidopsis thaliana OX=3702 GN=UBC28 PE=1 SV=1 && PF00179:Ubiquitin-conjugating enzyme
Solyc10g011810_3	-3.59508	2.27156e-07	10	4029426	4030468	-	NA && sp|Q3EBF7|SLD2_ARATH Delta(8)-fatty-acid desaturase 2 OS=Arabidopsis thaliana OX=3702 GN=SLD2 PE=1 SV=1 && PF00487:Fatty acid desaturase
Solyc10g011815_1	-2.95445	0.00171069	10	4030512	4031199	-	NA && sp|Q9FR82|SLD1_BOROF Delta(8)-fatty-acid desaturase OS=Borago officinalis OX=13363 GN=sld1 PE=1 SV=1 && -
Solyc10g011910_3	-3.02484	1.56744e-06	10	4174666	4176501	-	NA && sp|O04609|WRK22_ARATH WRKY transcription factor 22 OS=Arabidopsis thaliana OX=3702 GN=WRKY22 PE=2 SV=1 && PF03106:WRKY DNA -binding domain
Solyc10g011960_2	2.1173	0.0233954	10	4245688	4249897	-	NA && sp|O03982|HIP39_ARATH Heavy metal-associated isoprenylated plant protein 39 OS=Arabidopsis thaliana OX=3702 GN=HIPP39 PE=2 SV=1 && -
Solyc10g012080_3	-1.33799	0.00352354	10	4396499	4399512	-	NA && - && -
Solyc10g012430_3	-1.6001	0.0143239	10	5064271	5078185	-	NA && sp|Q0WMJ8|SIPL4_ARATH Signal peptide peptidase-like 4 OS=Arabidopsis thaliana OX=3702 GN=SPPL4 PE=2 SV=1 && PF02225:PA domain|PF04258:Signal peptide peptidase
Solyc10g018340_1	-8.10179	0.0316377	10	7429968	7430384	-	NA && sp|O22150|SAU36_ARATH Auxin-responsive protein SAUR36 OS=Arabidopsis thaliana OX=3702 GN=SAUR36 PE=2 SV=1 && PF02519:Auxin responsive protein
Solyc10g044470_2	1.10703	0.0453856	10	26444403	26451667	+	NA && sp|Q96282|CLCC_ARATH Chloride channel protein CLC-c OS=Arabidopsis thaliana OX=3702 GN=CLC-C PE=1 SV=1 && PF00654:Voltage gated chloride channel
Solyc10g045420_2	-1.42601	0.0103246	10	33322744	33326726	+	NA && sp|O64884|OFT20_ARATH O-fucosyltransferase 20 OS=Arabidopsis thaliana OX=3702 GN=OFUT20 PE=1 SV=1 && PF10250:GDP-fucose protein O-fucosyltransferase
Solyc10g048030_2	-3.66294	0.0468949	10	43593872	43594747	-	NA && sp|Q9ZVF3|ML328_ARATH MLP-like protein 328 OS=Arabidopsis thaliana OX=3702 GN=MLP328 PE=2 SV=1 && PF00407:Pathogenesis-related protein Bet v I family
Solyc10g050325_1	-7.36662	0.000149275	10	48884553	48888721	+	NA && - && PF03004:Plant transposase (Ptta/En/Spm family)
Solyc10g050670_1	-2.99035	2.46124e-09	10	50266048	50266413	+	NA && - && -
Solyc10g050880_1	-5.84738	0.00137935	10	51041384	51042322	+	NA && sp|Q5NUF4|HIDM_GLYEC 2-hydroxyisoflavanone dehydratase OS=Glycyrrhiza echinata OX=46348 GN=HIDM PE=1 SV=1 && PF07859:alpha/beta hydrolase fold
Solyc10g050970_1	-3.79746	3.10763e-05	10	51186360	51187031	+	NA && sp|Q9SZ06|EF109_ARATH Ethylene-responsive transcription factor ERF109 OS=Arabidopsis thaliana OX=3702 GN=ERF109 PE=1 SV=1 && PF00847:AP2 domain
Solyc10g050990_1	4.5234	1.18983e-09	10	51240511	51240720	+	NA && - && -
Solyc10g054040_2	-2.89998	0.04949	10	54473246	54481217	-	NA && sp|Q9SEI3|PS10A_ARATH 26S proteasome regulatory subunit 10B homolog A OS=Arabidopsis thaliana OX=3702 GN=RPT4A PE=1 SV=1 && PF00004:ATPase family associated with various cellular activities (AAA)|PF17862:AAA+ lid domain
Solyc10g055200_1	-5.33221	1.08287e-05	10	56431129	56431713	+	NA && sp|Q9SS03|DIR21_ARATH Dirigent protein 21 OS=Arabidopsis thaliana OX=3702 GN=DIR21 PE=3 SV=1 && PF03018:Dirigent-like protein
Solyc10g055560_2	-6.98576	0.000715851	10	56910243	56912011	+	NA && - && -
Solyc10g055720_2	1.95764	0.00039532	10	57193532	57203569	-	NA && sp|F4JTP5|STY46_ARATH Serine/threonine-protein kinase STY46 OS=Arabidopsis thaliana OX=3702 GN=STY46 PE=1 SV=1 && PF01842:ACT domain|PF07714:Protein tyrosine kinase
Solyc10g061960_2	1.31799	0.0111634	10	23891889	23897738	+	NA && - && PF02493:MORN repeat
Solyc10g074730_2	-3.10894	0.0307876	10	58417398	58426343	+	NA && sp|Q38774|CDC2C_ANTMA Cell division control protein 2 homolog C OS=Antirrhinum majus OX=4151 GN=CDC2C PE=2 SV=1 && PF03168:Late embryogenesis abundant protein|PF00069:Protein kinase domain
Solyc10g074740_1	-1.70273	0.00581987	10	58435167	58435766	+	NA && sp|Q09011|CAST_SOLTU Calcium-binding protein CAST OS=Solanum tuberosum OX=4113 PE=2 SV=1 && PF13499:EF-hand domain pair
Solyc10g075090_2	1.51853	0.0165945	10	58857957	58859120	-	NA && sp|P93224|NLTP2_SOLLC Non-specific lipid-transfer protein 2 OS=Solanum lycopersicum OX=4081 GN=LE16 PE=2 SV=1 && PF00234:Protease inhibitor/seed storage/LTP family
Solyc10g075170_2	8.05923	3.8488e-07	10	58949229	58952338	+	NA && sp|P46643|AAT1_ARATH Aspartate aminotransferase, mitochondrial OS=Arabidopsis thaliana OX=3702 GN=ASP1 PE=1 SV=1 && PF00155:Aminotransferase class I and II
Solyc10g075175_1	6.69677	9.41368e-07	10	58952603	58953979	+	NA && sp|P46643|AAT1_ARATH Aspartate aminotransferase, mitochondrial OS=Arabidopsis thaliana OX=3702 GN=ASP1 PE=1 SV=1 && PF00155:Aminotransferase class I and II
Solyc10g076240_2	-2.91397	1.16293e-05	10	59177450	59186771	-	NA && sp|A5H452|PER70_MAIZE Peroxidase 70 OS=Zea mays OX=4577 GN=PER70 PE=1 SV=1 && PF00141:Peroxidase
Solyc10g076290_2	-1.36275	0.0494612	10	59319020	59325066	+	NA && sp|Q8RWU5|FBL3_ARATH F-box/LRR-repeat protein 3 OS=Arabidopsis thaliana OX=3702 GN=FBL3 PE=2 SV=1 && -
Solyc10g076480_2	-4.00224	1.11022e-06	10	59570275	59573439	+	NA && sp|Q9M6N7|AMT2_ARATH Ammonium transporter 2 OS=Arabidopsis thaliana OX=3702 GN=AMT2 PE=1 SV=2 && PF00909:Ammonium Transporter Family
Solyc10g076510_2	2.14693	5.58491e-07	10	59602959	59606619	-	NA && sp|O82647|PDC1_ARATH Pyruvate decarboxylase 1 OS=Arabidopsis thaliana OX=3702 GN=PDC1 PE=2 SV=1 && PF02776:Thiamine pyrophosphate enzyme, N-terminal TPP binding domain|PF00205:Thiamine pyrophosphate enzyme, central domain|PF02775:Thiamine pyrophosphate enzyme, C-terminal TPP binding domain
Solyc10g076790_2	3.73695	0.0226346	10	59843582	59848957	-	NA && sp|Q9FEL7|LAX2_MEDTR Auxin transporter-like protein 2 OS=Medicago truncatula OX=3880 GN=LAX2 PE=2 SV=1 && PF01490:Transmembrane amino acid transporter protein
Solyc10g076920_2	1.50271	7.98105e-05	10	59986092	59992349	+	NA && sp|Q9LES3|AI5L2_ARATH ABSCISIC ACID-INSENSITIVE 5-like protein 2 OS=Arabidopsis thaliana OX=3702 GN=DPBF3 PE=1 SV=1 && -
Solyc10g078190_2	1.29544	0.0258075	10	60178918	60185478	-	NA && sp|Q9M548|DRM2_ARATH DNA (cytosine-5)-methyltransferase DRM2 OS=Arabidopsis thaliana OX=3702 GN=DRM2 PE=1 SV=1 && PF00145:C-5 cytosine-specific DNA methylase
Solyc10g078240_2	-2.22412	0.00066219	10	60219078	60222185	-	NA && sp|O48922|C98A2_SOYBN Cytochrome P450 98A2 OS=Glycine max OX=3847 GN=CYP98A2 PE=2 SV=1 && PF00067:Cytochrome P450
Solyc10g078265_1	-2.09651	0.020227	10	60224323	60228457	-	NA && sp|Q9FJL3|FKB65_ARATH Peptidyl-prolyl cis-trans isomerase FKBP65 OS=Arabidopsis thaliana OX=3702 GN=FKBP65 PE=1 SV=1 && PF00254:FKBP-type peptidyl-prolyl cis-trans isomerase
Solyc10g078530_2	-1.42466	0.000146296	10	60450881	60453297	-	NA && sp|Q9SV43|PLP7_ARATH Patatin-like protein 7 OS=Arabidopsis thaliana OX=3702 GN=PLP7 PE=2 SV=1 && -
Solyc10g078670_2	-5.80392	0.02252	10	60531569	60538463	-	NA && sp|Q52MZ2|TGA10_TOBAC bZIP transcription factor TGA10 OS=Nicotiana tabacum OX=4097 GN=TGA10 PE=1 SV=1 && PF07716:Basic region leucine zipper|PF14144:Seed dormancy control
Solyc10g078930_2	1.36725	0.000576824	10	60698754	60704557	-	NA && sp|Q55DB6|AHSA_DICDI Activator of 90 kDa heat shock protein ATPase homolog OS=Dictyostelium discoideum OX=44689 GN=ahsa PE=2 SV=1 && PF09229:Activator of Hsp90 ATPase, N-terminal|PF08327:Activator of Hsp90 ATPase homolog 1-like protein
Solyc10g079130_2	-1.82802	0.00361151	10	60868051	60873811	-	NA && sp|Q6NLQ6|CDPKW_ARATH Calcium-dependent protein kinase 32 OS=Arabidopsis thaliana OX=3702 GN=CPK32 PE=1 SV=1 && PF13833:EF-hand domain pair|PF13499:EF-hand domain pair|PF00069:Protein kinase domain
Solyc10g079480_1	-1.00266	3.28783e-05	10	61153318	61154820	+	NA && sp|Q43578|LCYB_TOBAC Lycopene beta cyclase, chloroplastic OS=Nicotiana tabacum OX=4097 GN=LCY1 PE=1 SV=1 && PF05834:Lycopene cyclase protein
Solyc10g079620_2	1.45327	0.0300137	10	61254736	61258684	+	NA && sp|Q4FPT7|GPH_PSYA2 Phosphoglycolate phosphatase OS=Psychrobacter arcticus (strain DSM 17307 / VKM B-2377 / 273-4) OX=259536 GN=Psyc_2124 PE=3 SV=1 && PF13419:Haloacid dehalogenase-like hydrolase
Solyc10g080045_1	-1.48349	0.0399894	10	61576051	61579263	-	NA && sp|Q9SZV0|RNC1_ARATH Ribonuclease III domain-containing protein RNC1, chloroplastic OS=Arabidopsis thaliana OX=3702 GN=RNC1 PE=2 SV=1 && -
Solyc10g080390_2	2.13616	0.000505951	10	61786749	61793396	-	NA && sp|Q9LT35|NEK6_ARATH Serine/threonine-protein kinase Nek6 OS=Arabidopsis thaliana OX=3702 GN=NEK6 PE=3 SV=1 && PF00069:Protein kinase domain
Solyc10g080610_1	2.80589	7.56847e-10	10	61968404	61969438	+	NA && sp|O80582|FBK46_ARATH F-box/kelch-repeat protein At2g44130 OS=Arabidopsis thaliana OX=3702 GN=At2g44130 PE=2 SV=2 && PF01344:Kelch motif|PF00646:F-box domain
Solyc10g080870_3	3.49232	5.72677e-06	10	62183643	62186642	+	NA && sp|Q9FVS9|C96AF_ARATH Alkane hydroxylase MAH1 OS=Arabidopsis thaliana OX=3702 GN=CYP96A15 PE=2 SV=1 && PF00067:Cytochrome P450
Solyc10g081420_2	-1.64878	0.000608245	10	62606954	62614610	-	NA && sp|Q8LFN2|Y3037_ARATH Probable inactive leucine-rich repeat receptor-like protein kinase At3g03770 OS=Arabidopsis thaliana OX=3702 GN=At3g03770 PE=1 SV=1 && PF13855:Leucine rich repeat|PF07714:Protein tyrosine kinase
Solyc10g081650_2	1.85674	0.000704664	10	62806929	62812723	-	NA && sp|Q8S4R4|CRTSO_SOLLC Prolycopene isomerase, chloroplastic OS=Solanum lycopersicum OX=4081 GN=CRTISO PE=1 SV=1 && PF01593:Flavin containing amine oxidoreductase
Solyc10g081730_2	1.38315	0.0280141	10	62874609	62878339	-	NA && sp|Q9SJ62|WDL4_ARATH Protein WVD2-like 4 OS=Arabidopsis thaliana OX=3702 GN=WDL4 PE=1 SV=2 && PF06886:Targeting protein for Xklp2 (TPX2)
Solyc10g081970_2	-3.85569	4.78682e-06	10	63015386	63015802	-	NA && sp|Q9SJ52|NHL10_ARATH NDR1/HIN1-like protein 10 OS=Arabidopsis thaliana OX=3702 GN=NHL10 PE=2 SV=1 && PF03168:Late embryogenesis abundant protein
Solyc10g082020_2	-4.18733	0.022908	10	63054210	63057754	+	NA && sp|Q8GW29|LOG7_ARATH Cytokinin riboside 5'-monophosphate phosphoribohydrolase LOG7 OS=Arabidopsis thaliana OX=3702 GN=LOG7 PE=1 SV=2 && PF03641:Possible lysine decarboxylase
Solyc10g083290_2	2.36171	0.0163914	10	63231957	63251647	-	NA && sp|P26792|INV1_DAUCA Beta-fructofuranosidase, insoluble isoenzyme 1 OS=Daucus carota OX=4039 GN=INV1 PE=1 SV=1 && PF00251:Glycosyl hydrolases family 32 N-terminal domain|PF08244:Glycosyl hydrolases family 32 C terminal
Solyc10g083300_1	1.89375	0.0273307	10	65482767	65486961	-	NA && sp|invertase 8
Solyc10g083330_1	-2.76352	0.0148	10	63286400	63287317	+	NA && - && -
Solyc10g083610_2	-1.07569	0.0477262	10	63509563	63524535	-	NA && sp|Q05609|CTR1_ARATH Serine/threonine-protein kinase CTR1 OS=Arabidopsis thaliana OX=3702 GN=CTR1 PE=1 SV=1 && PF07714:Protein tyrosine kinase|PF14381:Ethylene-responsive protein kinase Le-CTR1
Solyc10g083970_1	-1.23226	0.0159124	10	63789458	63790630	-	NA && sp|P43282|METK3_SOLLC S-adenosylmethionine synthase 3 OS=Solanum lycopersicum OX=4081 GN=SAM3 PE=2 SV=1 && PF00438:S-adenosylmethionine synthetase, N-terminal domain|PF02772:S-adenosylmethionine synthetase, central domain|PF02773:S-adenosylmethionine synthetase, C-terminal domain
Solyc10g084000_2	-3.67086	2.9474e-08	10	63801322	63803165	+	NA && sp|Q9SJL2|HIP5_ARATH Heavy metal-associated isoprenylated plant protein 5 OS=Arabidopsis thaliana OX=3702 GN=HIPP05 PE=1 SV=2 && PF00403:Heavy-metal-associated domain
Solyc10g084110_2	-6.50659	0.0230592	10	63892479	63896199	+	NA && sp|Q93YN1|CRPK1_ARATH Cold-responsive protein kinase 1 OS=Arabidopsis thaliana OX=3702 GN=CRPK1 PE=1 SV=1 && PF00069:Protein kinase domain
Solyc10g084300_1	1.11488	0.0117642	10	64034303	64035097	+	NA && sp|P59910|DJB13_HUMAN DnaJ homolog subfamily B member 13 OS=Homo sapiens OX=9606 GN=DNAJB13 PE=1 SV=1 && PF01556:DnaJ C terminal domain
Solyc10g084600_2	-2.20934	0.00012693	10	64182094	64184341	-	NA && - && PF09713:Plant protein 1589 of unknown function (A_thal_3526)
Solyc10g084970_2	2.94211	9.91114e-09	10	64449134	64451175	+	NA && - && -
Solyc10g085030_1	-2.56715	0.000233004	10	64482904	64483503	+	NA && - && PF04832:SOUL heme-binding protein
Solyc10g085210_2	-4.41873	0.000207071	10	64604350	64606861	-	NA && sp|O04515|RAS1_ARATH Protein RESPONSE TO ABA AND SALT 1 OS=Arabidopsis thaliana OX=3702 GN=RAS1 PE=2 SV=1 && PF14144:Seed dormancy control
Solyc10g085500_2	1.62268	0.0496889	10	64777899	64780172	+	NA && sp|P37122|C76A2_SOLME Cytochrome P450 76A2 OS=Solanum melongena OX=4111 GN=CYP76A2 PE=2 SV=1 && PF00067:Cytochrome P450
Solyc10g085590_1	-1.22748	0.0295129	10	64835763	64836974	+	NA && sp|Q9LHG8|ELC_ARATH Protein ELC OS=Arabidopsis thaliana OX=3702 GN=ELC PE=1 SV=1 && PF05743:UEV domain|PF09454:Vps23 core domain
Solyc10g086280_2	-2.16721	0.000661158	10	65280996	65282752	-	NA && sp|Q9SJL2|HIP5_ARATH Heavy metal-associated isoprenylated plant protein 5 OS=Arabidopsis thaliana OX=3702 GN=HIPP05 PE=1 SV=2 && PF00403:Heavy-metal-associated domain
Solyc10g086680_1	-1.6417	0.00700959	10	65576479	65577183	-	NA && sp|P19243|HSP11_PEA 18.1 kDa class I heat shock protein OS=Pisum sativum OX=3888 GN=HSP18.1 PE=1 SV=1 && PF00011:Hsp20/alpha crystallin family
Solyc10g086690_2	-3.18808	1.04262e-06	10	65581571	65584923	+	NA && sp|Q9M325|IPCS1_ARATH Phosphatidylinositol:ceramide inositolphosphotransferase 1 OS=Arabidopsis thaliana OX=3702 GN=IPCS1 PE=2 SV=1 && PF14360:PAP2 superfamily C-terminal
Solyc10g086700_2	-1.45414	0.00190038	10	65585358	65589336	-	NA && - && PF12906:RING-variant domain
Solyc10g086710_2	-3.1693	1.92817e-05	10	65591905	65592967	-	NA && - && PF06521:PAR1 protein
Solyc11g005160_1	5.84606	0.0126643	11	143579	144928	-	NA && sp|Q6DR20|FB110_ARATH F-box protein At2g17036 OS=Arabidopsis thaliana OX=3702 GN=At2g17036 PE=2 SV=1 && PF03478:Protein of unknown function (DUF295)
Solyc11g005190_2	-2.74723	3.03121e-06	11	162765	164090	+	NA && sp|Q9FFA7|RUP2_ARATH WD repeat-containing protein RUP2 OS=Arabidopsis thaliana OX=3702 GN=RUP2 PE=1 SV=1 && -
Solyc11g005200_2	1.20909	0.00812366	11	167573	179254	-	NA && sp|Q9ZW86|P4H1_ARATH Prolyl 4-hydroxylase 1 OS=Arabidopsis thaliana OX=3702 GN=P4H1 PE=1 SV=1 && PF13640:2OG-Fe(II) oxygenase superfamily
Solyc11g005240_1	-6.24077	0.0099726	11	197403	200196	-	NA && sp|Q8GWZ6|SRR1_ARATH Protein SENSITIVITY TO RED LIGHT REDUCED 1 OS=Arabidopsis thaliana OX=3702 GN=SRR1 PE=2 SV=2 && PF13456:Reverse transcriptase-like|PF07985:SRR1
Solyc11g006270_2	-2.04241	0.0312586	11	1008272	1012768	-	NA && sp|Q28891|S5A1_MACFA 3-oxo-5-alpha-steroid 4-dehydrogenase 1 OS=Macaca fascicularis OX=9541 GN=SRD5A1 PE=1 SV=1 && PF02544:3-oxo-5-alpha-steroid 4-dehydrogenase
Solyc11g006300_2	-3.34699	3.17809e-07	11	1024634	1026908	-	NA && sp|Q55C17|TECR_DICDI Very-long-chain enoyl-CoA reductase OS=Dictyostelium discoideum OX=44689 GN=gpsn2 PE=3 SV=1 && PF02544:3-oxo-5-alpha-steroid 4-dehydrogenase
Solyc11g006710_2	4.07153	8.96454e-06	11	1307248	1312033	-	NA && sp|Q9SQZ0|CAAT7_ARATH Cationic amino acid transporter 7, chloroplastic OS=Arabidopsis thaliana OX=3702 GN=CAT7 PE=3 SV=1 && PF13906:C-terminus of AA_permease|PF13520:Amino acid permease
Solyc11g006730_1	2.42468	0.0126758	11	1339678	1340304	-	NA && sp|Q652Q0|GL92_ORYSJ Putative germin-like protein 9-2 OS=Oryza sativa subsp. japonica OX=39947 GN=Os09g0568600 PE=3 SV=1 && PF00190:Cupin
Solyc11g006740_2	-2.01514	0.0394547	11	1345577	1348343	+	NA && sp|Q3E6P4|FB95_ARATH F-box protein At2g02240 OS=Arabidopsis thaliana OX=3702 GN=At2g02240 PE=2 SV=1 && PF00646:F-box domain|PF14299:Phloem protein 2
Solyc11g006970_2	1.07346	0.0264602	11	1477720	1483979	+	NA && sp|Q9LZ23|ACR12_ARATH ACT domain-containing protein ACR12 OS=Arabidopsis thaliana OX=3702 GN=ACR12 PE=2 SV=1 && -
Solyc11g007370_2	-2.93501	0.000112958	11	1729526	1739487	+	NA && sp|A0A0A6ZFY4|UGT29_PANGI UDP-glucosyltransferase 29 OS=Panax ginseng OX=4054 GN=UGT29 PE=1 SV=1 && PF00201:UDP-glucoronosyl and UDP-glucosyl transferase
Solyc11g007400_1	-2.51898	0.0140287	11	1740601	1740990	-	NA && sp|Q9FF29|PR5K_ARATH PR5-like receptor kinase OS=Arabidopsis thaliana OX=3702 GN=PR5K PE=1 SV=1 && -
Solyc11g007420_1	-2.72899	0.0418483	11	1746244	1746633	-	NA && sp|Q9FF29|PR5K_ARATH PR5-like receptor kinase OS=Arabidopsis thaliana OX=3702 GN=PR5K PE=1 SV=1 && -
Solyc11g007590_2	-1.37212	0.0484033	11	1850318	1853275	+	NA && sp|Q8LBZ4|OTU4_ARATH OVARIAN TUMOR DOMAIN-containing deubiquitinating enzyme 4 OS=Arabidopsis thaliana OX=3702 GN=OTU4 PE=1 SV=1 && PF02338:OTU-like cysteine protease
Solyc11g007610_2	-1.28582	0.0424422	11	1861506	1866773	-	NA && - && PF00270:DEAD/DEAH box helicase
Solyc11g007660_1	-1.65991	0.0016993	11	1882703	1884514	+	NA && sp|P0DO24|PSI3_ARATH Protein PSK SIMULATOR 3 OS=Arabidopsis thaliana OX=3702 GN=PSI3 PE=1 SV=1 && PF05003:Protein of unknown function (DUF668)|PF11961:Domain of unknown function (DUF3475)
Solyc11g008600_1	-1.92949	0.0152399	11	2789247	2789651	-	NA && - && PF05553:Cotton fibre expressed protein
Solyc11g008630_2	1.72834	0.000123471	11	2820376	2823259	+	NA && sp|A0A2R6Q326|AT16_ACTCC Alcohol acyltransferase 16 OS=Actinidia chinensis var. chinensis OX=1590841 GN=AT16 PE=1 SV=2 && PF02458:Transferase family
Solyc11g008680_2	1.95844	1.71153e-06	11	2859733	2864222	+	NA && sp|P46253|STAD_SOLTU Stearoyl-[acyl-carrier-protein] 9-desaturase, chloroplastic OS=Solanum tuberosum OX=4113 PE=2 SV=1 && PF03405:Fatty acid desaturase
Solyc11g008720_2	-1.94898	0.0291871	11	2887858	2901417	+	NA && sp|Q9FIW4|BGL42_ARATH Beta-glucosidase 42 OS=Arabidopsis thaliana OX=3702 GN=BGLU42 PE=2 SV=1 && PF00232:Glycosyl hydrolase family 1|PF03719:Ribosomal protein S5, C-terminal domain|PF00333:Ribosomal protein S5, N-terminal domain
Solyc11g009080_2	1.03998	0.0284048	11	3200322	3204136	+	NA && sp|P37215|AROF_SOLLC Phospho-2-dehydro-3-deoxyheptonate aldolase 1, chloroplastic OS=Solanum lycopersicum OX=4081 PE=2 SV=1 && PF01474:Class-II DAHP synthetase family
Solyc11g010250_1	-4.69491	3.20779e-15	11	3317228	3317653	-	NA && - && -
Solyc11g010670_1	-1.80544	0.010983	11	3714263	3714493	+	NA && - && -
Solyc11g010710_2	-3.1094	0.000624953	11	3758222	3764650	+	NA && sp|Q52QU2|AIL6_ARATH AP2-like ethylene-responsive transcription factor AIL6 OS=Arabidopsis thaliana OX=3702 GN=AIL6 PE=2 SV=1 && PF00847:AP2 domain
Solyc11g010990_2	1.77988	0.00321637	11	4003992	4029678	-	NA && sp|Q6V4H0|10HGO_CATRO 8-hydroxygeraniol dehydrogenase OS=Catharanthus roseus OX=4058 GN=10HGO PE=1 SV=1 && PF08240:Alcohol dehydrogenase GroES-like domain|PF00107:Zinc-binding dehydrogenase
Solyc11g011060_2	-1.07477	0.0228941	11	4170858	4183643	-	NA && sp|Q40392|TMVRN_NICGU TMV resistance protein N OS=Nicotiana glutinosa OX=35889 GN=N PE=1 SV=1 && PF00931:NB-ARC domain|PF13855:Leucine rich repeat|PF01582:TIR domain
Solyc11g011085_1	-1.32087	0.00170455	11	4167137	4168250	-	NA && - && -
Solyc11g011330_2	-6.20333	0.00771365	11	4375553	4377836	+	NA && sp|Q6V4H0|10HGO_CATRO 8-hydroxygeraniol dehydrogenase OS=Catharanthus roseus OX=4058 GN=10HGO PE=1 SV=1 && PF08240:Alcohol dehydrogenase GroES-like domain|PF00107:Zinc-binding dehydrogenase
Solyc11g011580_2	1.86997	0.0333311	11	4645641	4647216	-	NA && sp|Q9FMW4|GEML8_ARATH Putative GEM-like protein 8 OS=Arabidopsis thaliana OX=3702 GN=At5g23370 PE=3 SV=1 && PF02893:GRAM domain
Solyc11g011880_2	4.86028	1.81465e-11	11	4818975	4822464	-	NA && sp|Q9CAL3|CRK2_ARATH Cysteine-rich receptor-like protein kinase 2 OS=Arabidopsis thaliana OX=3702 GN=CRK2 PE=1 SV=1 && PF00069:Protein kinase domain|PF01657:Salt stress response/antifungal
Solyc11g011980_2	1.51078	0.000873598	11	4926748	4943056	-	NA && sp|P43254|COP1_ARATH E3 ubiquitin-protein ligase COP1 OS=Arabidopsis thaliana OX=3702 GN=COP1 PE=1 SV=2 && PF01786:Alternative oxidase
Solyc11g012510_2	-1.43335	0.00229263	11	5329623	5332918	-	NA && sp|Q9M0M5|SCL13_ARATH Scarecrow-like protein 13 OS=Arabidopsis thaliana OX=3702 GN=SCL13 PE=2 SV=2 && PF03514:GRAS domain family
Solyc11g012780_2	-1.28407	0.0306987	11	5550953	5554173	+	NA && sp|Q9FIK8|CAR11_ARATH Protein C2-DOMAIN ABA-RELATED 11 OS=Arabidopsis thaliana OX=3702 GN=CAR11 PE=1 SV=1 && PF00168:C2 domain
Solyc11g012950_2	-2.50039	0.0436332	11	5796167	5798396	+	NA && sp|Q94AK4|RZF1_ARATH E3 ubiquitin-protein ligase RZF1 OS=Arabidopsis thaliana OX=3702 GN=RZF1 PE=1 SV=1 && PF14369:zinc-ribbon|PF13639:Ring finger domain
Solyc11g012980_1	-2.16801	0.0132785	11	5825262	5825921	+	NA && sp|Q9LPE8|ERF14_ARATH Ethylene-responsive transcription factor ERF014 OS=Arabidopsis thaliana OX=3702 GN=ERF014 PE=2 SV=1 && PF00847:AP2 domain
Solyc11g013010_2	1.17614	0.0199982	11	5872500	5874738	+	NA && - && PF02493:MORN repeat
Solyc11g013810_2	2.85055	4.79425e-06	11	7176907	7181577	-	NA && sp|P17570|NIA_SOLLC Nitrate reductase [NADH] OS=Solanum lycopersicum OX=4081 GN=NIA PE=3 SV=1 && PF00174:Oxidoreductase molybdopterin binding domain|PF00970:Oxidoreductase FAD-binding domain|PF00173:Cytochrome b5-like Heme/Steroid binding domain|PF03404:Mo-co oxidoreductase dimerisation domain|PF00175:Oxidoreductase NAD-binding domain
Solyc11g016930_1	-4.04799	0.00848138	11	7598580	7602625	+	NA && - && -
Solyc11g017270_2	-2.24008	0.00267566	11	8143569	8147178	-	NA && sp|O22938|PXC3_ARATH Leucine-rich repeat receptor-like tyrosine-protein kinase PXC3 OS=Arabidopsis thaliana OX=3702 GN=PXC3 PE=2 SV=1 && PF07714:Protein tyrosine kinase|PF13855:Leucine rich repeat
Solyc11g018777_1	-2.46091	0.0223039	11	9488879	9498673	+	NA && sp|Q02200|PERX_NICSY Lignin-forming anionic peroxidase OS=Nicotiana sylvestris OX=4096 PE=2 SV=1 && PF00141:Peroxidase
Solyc11g018800_2	-4.29142	0.0023346	11	9609003	9610343	-	NA && sp|Q02200|PERX_NICSY Lignin-forming anionic peroxidase OS=Nicotiana sylvestris OX=4096 PE=2 SV=1 && PF00141:Peroxidase
Solyc11g020100_2	-1.31841	0.0216993	11	10156748	10161584	-	NA && sp|Q6L400|R1B16_SOLDE Putative late blight resistance protein homolog R1B-16 OS=Solanum demissum OX=50514 GN=R1B-16 PE=3 SV=1 && PF00931:NB-ARC domain
Solyc11g020230_1	-3.13234	6.34082e-05	11	10562948	10565284	-	NA && sp|Q9FIJ6|ACCR4_ARATH Serine/threonine-protein kinase-like protein CCR4 OS=Arabidopsis thaliana OX=3702 GN=CCR4 PE=1 SV=1 && PF00069:Protein kinase domain
Solyc11g020820_2	-1.1022	0.0181187	11	12229808	12237323	-	NA && sp|O42832|SPB1_SCHPO AdoMet-dependent rRNA methyltransferase spb1 OS=Schizosaccharomyces pombe (strain 972 / ATCC 24843) OX=284812 GN=spb1 PE=1 SV=2 && PF01728:FtsJ-like methyltransferase|PF11861:Domain of unknown function (DUF3381)|PF07780:Spb1 C-terminal domain
Solyc11g022590_1	2.62359	0.00178565	11	14588977	14589654	+	NA && sp|P13087|MIRA_SYNDU Miraculin OS=Synsepalum dulcificum OX=3743 PE=1 SV=3 && PF00197:Trypsin and protease inhibitor
Solyc11g032130_2	-1.52753	0.0498348	11	25152742	25155666	-	NA && - && -
Solyc11g040150_2	-1.61665	0.0104308	11	40019245	40026296	+	NA && sp|Q3UDW8|HGNAT_MOUSE Heparan-alpha-glucosaminide N-acetyltransferase OS=Mus musculus OX=10090 GN=Hgsnat PE=1 SV=2 && PF07786:Protein of unknown function (DUF1624)
Solyc11g042560_1	-4.29566	0.0229464	11	36293543	36294064	+	NA && sp|Q9LQ28|ERF22_ARATH Ethylene-responsive transcription factor ERF022 OS=Arabidopsis thaliana OX=3702 GN=ERF022 PE=2 SV=1 && PF00847:AP2 domain
Solyc11g056620_2	-2.21913	1.21444e-06	11	47345608	47355273	-	NA && - && -
Solyc11g061980_1	-3.34735	0.0170687	11	49003516	49005217	-	NA && sp|Q9LXV0|U92A1_ARATH UDP-glycosyltransferase 92A1 OS=Arabidopsis thaliana OX=3702 GN=UGT92A1 PE=2 SV=1 && PF00201:UDP-glucoronosyl and UDP-glucosyl transferase
Solyc11g065553_1	1.05754	0.0089673	11	51361394	51362746	-	NA && - && -
Solyc11g066620_2	-1.62247	0.0356808	11	52687448	52696555	+	NA && sp|Q4V3D2|ASP36_ARATH Aspartic proteinase 36 OS=Arabidopsis thaliana OX=3702 GN=A36 PE=1 SV=1 && PF14541:Xylanase inhibitor C-terminal|PF14543:Xylanase inhibitor N-terminal
Solyc11g066830_2	1.26844	0.00145874	11	52936105	52942276	+	NA && sp|Q9ZQW8|U2AFA_ORYSJ Splicing factor U2af small subunit A OS=Oryza sativa subsp. japonica OX=39947 GN=U2AF35A PE=2 SV=1 && PF00076:RNA recognition motif. (a.k.a. RRM, RBD, or RNP domain)|PF00642:Zinc finger C-x8-C-x5-C-x3-H type (and similar)
Solyc11g067170_2	-2.54172	0.0281043	11	53208022	53241679	-	NA && sp|Q9LXN3|FACR4_ARATH Probable fatty acyl-CoA reductase 4 OS=Arabidopsis thaliana OX=3702 GN=FAR4 PE=1 SV=1 && PF07993:Male sterility protein|PF03015:Male sterility protein
Solyc11g068440_2	-1.23623	0.000901712	11	53464357	53470581	+	NA && sp|Q9ZQG9|E1314_ARATH Glucan endo-1,3-beta-glucosidase 14 OS=Arabidopsis thaliana OX=3702 GN=At2g27500 PE=2 SV=2 && PF00332:Glycosyl hydrolases family 17
Solyc11g068620_2	-4.47699	2.32978e-14	11	53561258	53563807	-	NA && sp|Q9FMR3|NAC90_ARATH NAC domain-containing protein 90 OS=Arabidopsis thaliana OX=3702 GN=NAC090 PE=1 SV=1 && PF02365:No apical meristem (NAM) protein
Solyc11g068710_2	-2.20653	0.00400292	11	53632471	53633538	+	NA && sp|Q9XIN8|FB119_ARATH F-box protein At2g27310 OS=Arabidopsis thaliana OX=3702 GN=At2g27310 PE=2 SV=1 && -
Solyc11g068770_1	-2.0369	0.00585725	11	53701528	53702385	+	NA && sp|Q9FMS6|CAF1K_ARATH Probable CCR4-associated factor 1 homolog 11 OS=Arabidopsis thaliana OX=3702 GN=CAF1-11 PE=2 SV=1 && PF04857:CAF1 family ribonuclease
Solyc11g068870_2	1.08334	0.00497726	11	53744410	53748745	+	NA && sp|Q09252|NSRP1_CAEEL Nuclear speckle splicing regulatory protein 1 homolog OS=Caenorhabditis elegans OX=6239 GN=ccdc-55 PE=2 SV=1 && PF09745:Coiled-coil domain-containing protein 55 (DUF2040)
Solyc11g068940_1	-4.16031	0.000208215	11	53787417	53788688	-	NA && sp|Q9SF15|PUB24_ARATH E3 ubiquitin-protein ligase PUB24 OS=Arabidopsis thaliana OX=3702 GN=PUB24 PE=1 SV=1 && PF04564:U-box domain
Solyc11g069430_2	1.48338	6.61187e-05	11	54305254	54308455	-	NA && sp|Q8H5N9|PIP21_ORYSJ Probable aquaporin PIP2-1 OS=Oryza sativa subsp. japonica OX=39947 GN=PIP2-1 PE=2 SV=1 && PF00230:Major intrinsic protein
Solyc11g069450_1	1.55581	9.80093e-05	11	54326581	54327102	+	NA && - && PF04520:Senescence regulator
Solyc11g069460_2	-1.87161	0.0160266	11	54341162	54347847	+	NA && sp|Q9SKN2|DRB2_ARATH Double-stranded RNA-binding protein 2 OS=Arabidopsis thaliana OX=3702 GN=DRB2 PE=1 SV=1 && PF00035:Double-stranded RNA binding motif
Solyc11g069800_1	-1.57059	0.00198931	11	54723549	54725081	-	NA && sp|Q9LLB0|AOS2_SOLLC Allene oxide synthase 2, chloroplastic OS=Solanum lycopersicum OX=4081 GN=AOS2 PE=1 SV=1 && PF00067:Cytochrome P450
Solyc11g069960_2	-4.2538	0.00178279	11	54854747	54857717	-	NA && sp|Q9M9C5|Y1680_ARATH Probable leucine-rich repeat receptor-like protein kinase At1g68400 OS=Arabidopsis thaliana OX=3702 GN=At1g68400 PE=1 SV=1 && PF07714:Protein tyrosine kinase|PF08263:Leucine rich repeat N-terminal domain|PF13855:Leucine rich repeat
Solyc11g071205_1	1.59295	0.00404473	11	55026062	55028263	-	NA && sp|O82572|PROF1_RICCO Profilin-1 OS=Ricinus communis OX=3988 GN=PRO1 PE=2 SV=1 && PF00235:Profilin
Solyc11g071470_1	-2.86118	0.00562805	11	55224732	55226063	+	NA && sp|Q7XPK7|AHT1_ORYSJ Agmatine hydroxycinnamoyltransferase 1 OS=Oryza sativa subsp. japonica OX=39947 GN=AHT1 PE=1 SV=1 && PF02458:Transferase family
Solyc11g071820_2	1.28	0.0106136	11	55469095	55477879	+	NA && sp|P43644|DNJH_ATRNU DnaJ protein homolog ANJ1 OS=Atriplex nummularia OX=3553 PE=2 SV=1 && PF07714:Protein tyrosine kinase
Solyc11g071830_2	2.02378	0.0027001	11	55476188	55479614	-	NA && sp|P43644|DNJH_ATRNU DnaJ protein homolog ANJ1 OS=Atriplex nummularia OX=3553 PE=2 SV=1 && PF01556:DnaJ C terminal domain|PF00226:DnaJ domain|PF00684:DnaJ central domain
Solyc11g071990_2	-6.75864	1.16005e-09	11	55585960	55588840	+	NA && sp|Q54NS8|AIFB_DICDI Apoptosis-inducing factor homolog B OS=Dictyostelium discoideum OX=44689 GN=aifB PE=3 SV=1 && PF07992:Pyridine nucleotide-disulphide oxidoreductase
Solyc11g072910_1	-1.43107	0.00366559	11	56365782	56368286	-	NA && sp|Q9LX66|HERK_ARATH Receptor-like protein kinase HERK 1 OS=Arabidopsis thaliana OX=3702 GN=HERK1 PE=1 SV=1 && PF12819:Malectin-like domain|PF07714:Protein tyrosine kinase
Solyc11g073060_2	-3.36225	0.0427056	11	56466641	56467096	-	NA && sp|Q9LFG0|ZAT18_ARATH Zinc finger protein ZAT18 OS=Arabidopsis thaliana OX=3702 GN=ZAT18 PE=2 SV=1 && PF13912:C2H2-type zinc finger
Solyc11g073080_2	-2.05708	0.000150834	11	56480171	56484522	+	NA && sp|Q9FJF4|MBD7_ARATH Methyl-CpG-binding domain-containing protein 7 OS=Arabidopsis thaliana OX=3702 GN=MBD7 PE=1 SV=1 && PF01429:Methyl-CpG binding domain
Solyc11g073090_1	2.51452	1.50229e-07	11	56484946	56485935	-	NA && sp|Q9M2U3|ALPL_ARATH Protein ALP1-like OS=Arabidopsis thaliana OX=3702 GN=At3g55350 PE=2 SV=1 && PF13359:DDE superfamily endonuclease
Solyc11g073110_2	-6.51079	0.000201617	11	56497028	56499664	-	NA && sp|Q9FJF5|SOK5_ARATH Protein SOSEKI 5 OS=Arabidopsis thaliana OX=3702 GN=SOK5 PE=1 SV=1 && PF06136:Domain of unknown function (DUF966)
Solyc12g005010_2	1.4535	0.0105921	12	4712	8151	+	NA && - && -
Solyc12g005020_2	5.80659	3.03374e-11	12	10447	13598	-	NA && sp|Q8GT75|NIP1_ARATH NEP1-interacting protein 1 OS=Arabidopsis thaliana OX=3702 GN=NIP1 PE=1 SV=2 && PF13639:Ring finger domain
Solyc12g005030_2	2.85148	0.0269889	12	18295	20323	+	NA && sp|P49101|CDPK2_MAIZE Calcium-dependent protein kinase 2 OS=Zea mays OX=4577 GN=CPK2 PE=2 SV=1 && PF00069:Protein kinase domain
Solyc12g005150_2	1.07303	0.0439778	12	112571	116021	-	NA && - && PF01190:Pollen proteins Ole e I like
Solyc12g005290_2	-1.23563	0.00214914	12	173193	180706	-	NA && sp|O81832|Y4729_ARATH G-type lectin S-receptor-like serine/threonine-protein kinase At4g27290 OS=Arabidopsis thaliana OX=3702 GN=At4g27290 PE=3 SV=4 && PF01453:D-mannose binding lectin|PF07714:Protein tyrosine kinase|PF00954:S-locus glycoprotein domain|PF11883:Domain of unknown function (DUF3403)|PF08276:PAN-like domain
Solyc12g005340_2	-1.71718	0.00043358	12	211547	214276	-	NA && sp|Q69VG1|CIGR1_ORYSJ Chitin-inducible gibberellin-responsive protein 1 OS=Oryza sativa subsp. japonica OX=39947 GN=CIGR1 PE=2 SV=1 && PF03514:GRAS domain family
Solyc12g005610_2	-4.69474	0.0317614	12	323979	329904	+	NA && sp|Q6JN47|EIX1_SOLLC Receptor-like protein EIX1 OS=Solanum lycopersicum OX=4081 GN=EIX1 PE=2 SV=2 && PF13855:Leucine rich repeat
Solyc12g005620_1	-4.33991	0.00798974	12	329996	331729	+	NA && - && -
Solyc12g005680_2	-5.4512	0.000838526	12	358365	372679	+	NA && sp|Q5JK32|HAK5_ORYSJ Potassium transporter 5 OS=Oryza sativa subsp. japonica OX=39947 GN=HAK5 PE=2 SV=2 && PF02705:K+ potassium transporter
Solyc12g005730_2	1.39231	0.0477262	12	387538	390146	-	NA && - && PF04646:Protein of unknown function, DUF604
Solyc12g005740_1	3.6832	0.0478153	12	393768	394292	-	NA && - && -
Solyc12g005760_2	1.1534	0.0160363	12	402523	411456	+	NA && sp|Q9LSX7|PEX22_ARATH Peroxisome biogenesis protein 22 OS=Arabidopsis thaliana OX=3702 GN=PEX22 PE=1 SV=1 && -
Solyc12g005930_2	1.06451	0.0139417	12	553993	559922	-	NA && sp|Q28CB1|TBD2B_XENTR TBC1 domain family member 2B OS=Xenopus tropicalis OX=8364 GN=tbc1d2b PE=2 SV=1 && PF00566:Rab-GTPase-TBC domain
Solyc12g005940_2	-4.47936	0.00648615	12	563513	566260	-	NA && sp|P07920|ACCO2_SOLLC 1-aminocyclopropane-1-carboxylate oxidase 2 OS=Solanum lycopersicum OX=4081 GN=ACO2 PE=2 SV=1 && PF03171:2OG-Fe(II) oxygenase superfamily|PF14226:non-haem dioxygenase in morphine synthesis N-terminal
Solyc12g005990_2	1.13615	0.00739734	12	608078	613661	+	NA && sp|Q84JU4|IBR5_ARATH Protein-tyrosine-phosphatase IBR5 OS=Arabidopsis thaliana OX=3702 GN=IBR5 PE=1 SV=1 && PF00782:Dual specificity phosphatase, catalytic domain
Solyc12g006050_2	-2.07926	0.0291494	12	644987	648386	+	NA && sp|Q9LVE0|PTR33_ARATH Protein NRT1/ PTR FAMILY 6.4 OS=Arabidopsis thaliana OX=3702 GN=NPF6.4 PE=1 SV=1 && PF00854:POT family
Solyc12g006230_2	1.6754	0.00899748	12	745272	747708	-	NA && sp|Q9SI09|XERIC_ARATH Probable E3 ubiquitin-protein ligase XERICO OS=Arabidopsis thaliana OX=3702 GN=XERICO PE=1 SV=1 && PF13639:Ring finger domain
Solyc12g006420_2	-1.16394	0.0246156	12	898264	909050	-	NA && sp|Q94C98|PATH2_ARATH Protein PAT1 homolog 2 OS=Arabidopsis thaliana OX=3702 GN=PAT1H2 PE=2 SV=1 && PF16363:GDP-mannose 4,6 dehydratase
Solyc12g006500_1	-1.17726	0.0488021	12	1010967	1012019	+	NA && sp|Q9SUV2|PT432_ARATH Probable sugar phosphate/phosphate translocator At4g32390 OS=Arabidopsis thaliana OX=3702 GN=At4g32390 PE=3 SV=1 && PF03151:Triose-phosphate Transporter family
Solyc12g006510_2	1.36378	0.00290175	12	1015299	1049113	+	NA && sp|E7DN63|BAMS_SOLLC Beta-amyrin synthase OS=Solanum lycopersicum OX=4081 GN=TTS1 PE=1 SV=1 && PF13243:Squalene-hopene cyclase C-terminal domain|PF13249:Squalene-hopene cyclase N-terminal domain
Solyc12g006560_2	8.2818	9.17453e-08	12	1064894	1066461	+	NA && sp|Q02921|NO93_SOYBN Early nodulin-93 OS=Glycine max OX=3847 PE=2 SV=1 && -
Solyc12g006680_2	7.67545	2.76598e-06	12	1143624	1145027	-	NA && sp|Q02921|NO93_SOYBN Early nodulin-93 OS=Glycine max OX=3847 PE=2 SV=1 && PF03386:Early nodulin 93 ENOD93 protein
Solyc12g006840_2	-3.5215	0.0131189	12	1254159	1261050	+	NA && sp|Q9LW83|CE101_ARATH G-type lectin S-receptor-like serine/threonine-protein kinase CES101 OS=Arabidopsis thaliana OX=3702 GN=CES101 PE=2 SV=2 && PF01453:D-mannose binding lectin|PF07714:Protein tyrosine kinase|PF08276:PAN-like domain
Solyc12g007060_1	1.51263	0.0157717	12	1498729	1499475	-	NA && - && -
Solyc12g008470_2	3.297	5.16195e-13	12	1883360	1886385	+	NA && sp|O22704|CYP5F_ARATH Cytochrome B5-like protein OS=Arabidopsis thaliana OX=3702 GN=CB5LP PE=2 SV=1 && PF00173:Cytochrome b5-like Heme/Steroid binding domain
Solyc12g008473_1	5.77745	0.00373864	12	1887038	1887577	+	NA && - && -
Solyc12g008477_1	5.09758	9.08201e-06	12	1888246	1888596	+	NA && sp|Q8LPN7|RNG1L_ARATH E3 ubiquitin-protein ligase RING1-like OS=Arabidopsis thaliana OX=3702 GN=At3g19950 PE=1 SV=1 && PF13639:Ring finger domain
Solyc12g008480_2	5.97892	0.028034	12	1889630	1889962	+	NA && sp|Q8L649|BB_ARATH E3 ubiquitin-protein ligase BIG BROTHER OS=Arabidopsis thaliana OX=3702 GN=BB PE=1 SV=1 && PF13639:Ring finger domain
Solyc12g008500_2	-2.0763	0.00827693	12	1915182	1918511	+	NA && sp|P47735|RLK5_ARATH Receptor-like protein kinase 5 OS=Arabidopsis thaliana OX=3702 GN=RLK5 PE=1 SV=1 && PF00069:Protein kinase domain|PF08263:Leucine rich repeat N-terminal domain
Solyc12g008550_2	2.21662	1.7488e-05	12	1951128	1953092	+	NA && sp|Q7Y228|LAMP1_ARATH Probable glutamate carboxypeptidase LAMP1 OS=Arabidopsis thaliana OX=3702 GN=LAMP1 PE=2 SV=1 && -
Solyc12g008640_2	1.11952	0.0315036	12	2016869	2029053	-	NA && sp|Q9M0G0|GAGT3_ARATH Glutathione hydrolase 3 OS=Arabidopsis thaliana OX=3702 GN=GGT3 PE=2 SV=1 && PF01019:Gamma-glutamyltranspeptidase|PF05153:Myo-inositol oxygenase
Solyc12g008930_2	-6.66656	0.0029068	12	2244000	2246655	+	NA && sp|Q9LTS4|BH041_ARATH Putative transcription factor bHLH041 OS=Arabidopsis thaliana OX=3702 GN=BHLH41 PE=3 SV=1 && PF00010:Helix-loop-helix DNA-binding domain
Solyc12g009000_1	-1.81422	0.000931928	12	2301110	2302564	+	NA && - && PF13359:DDE superfamily endonuclease
Solyc12g009220_2	-4.57812	4.00437e-13	12	2502493	2504654	+	NA && sp|Q9LMA8|TI10A_ARATH Protein TIFY 10A OS=Arabidopsis thaliana OX=3702 GN=TIFY10A PE=1 SV=1 && PF09425:Divergent CCT motif|PF06200:tify domain
Solyc12g009240_1	-1.70186	0.0194218	12	2519891	2520637	-	NA && sp|Q84QC2|ERF17_ARATH Ethylene-responsive transcription factor ERF017 OS=Arabidopsis thaliana OX=3702 GN=ERF017 PE=2 SV=1 && PF00847:AP2 domain
Solyc12g009300_2	3.43851	1.87047e-11	12	2563363	2579546	-	NA && sp|P49037|SUS_SOLLC Sucrose synthase OS=Solanum lycopersicum OX=4081 PE=2 SV=1 && PF00534:Glycosyl transferases group 1|PF00862:Sucrose synthase
Solyc12g009510_2	-3.56155	5.81738e-07	12	2768304	2779537	-	NA && sp|Q9C637|RLP6_ARATH Receptor-like protein 6 OS=Arabidopsis thaliana OX=3702 GN=RLP6 PE=3 SV=1 && PF13855:Leucine rich repeat|PF08263:Leucine rich repeat N-terminal domain
Solyc12g009770_1	-2.18687	0.0328243	12	2986063	2989407	+	NA && sp|Q9C637|RLP6_ARATH Receptor-like protein 6 OS=Arabidopsis thaliana OX=3702 GN=RLP6 PE=3 SV=1 && PF13855:Leucine rich repeat
Solyc12g009840_2	-1.90333	0.000973991	12	3032908	3037512	+	NA && sp|P21616|AVP_VIGRR Pyrophosphate-energized vacuolar membrane proton pump OS=Vigna radiata var. radiata OX=3916 PE=1 SV=4 && PF03030:Inorganic H+ pyrophosphatase
Solyc12g009880_1	2.02881	5.92628e-06	12	3055601	3056095	-	NA && - && -
Solyc12g010110_2	-1.65463	0.0301061	12	3235425	3245841	+	NA && sp|Q9LVN1|FH13_ARATH Formin-like protein 13 OS=Arabidopsis thaliana OX=3702 GN=FH13 PE=2 SV=3 && PF10409:C2 domain of PTEN tumour-suppressor protein|PF02181:Formin Homology 2 Domain
Solyc12g010115_1	-1.60265	0.0372565	12	3246331	3247627	+	NA && - && -
Solyc12g010390_2	-1.11169	0.0421707	12	3440156	3442129	-	NA && sp|Q9FYQ8|TMN11_ARATH Transmembrane 9 superfamily member 11 OS=Arabidopsis thaliana OX=3702 GN=TMN11 PE=2 SV=1 && PF02990:Endomembrane protein 70
Solyc12g010400_2	-1.14642	0.0136581	12	3450399	3451449	+	NA && - && -
Solyc12g010410_2	-4.21283	3.84922e-08	12	3455764	3459648	+	NA && sp|O22300|LET12_SOLLC Homeobox protein knotted-1-like LET12 OS=Solanum lycopersicum OX=4081 GN=LET12 PE=2 SV=1 && PF03790:KNOX1 domain|PF03791:KNOX2 domain|PF05920:Homeobox KN domain
Solyc12g010420_1	-1.6136	0.0115259	12	3460553	3460723	-	NA && - && -
Solyc12g010440_2	-3.06891	0.00230417	12	3467979	3472180	+	NA && sp|Q9SL56|GLPT5_ARATH Putative glycerol-3-phosphate transporter 5 OS=Arabidopsis thaliana OX=3702 GN=At2g13100 PE=2 SV=2 && PF00481:Protein phosphatase 2C
Solyc12g010690_2	-1.14277	0.0121066	12	3626969	3630665	+	NA && sp|Q0WUU6|PLT4_ARATH Probable polyol transporter 4 OS=Arabidopsis thaliana OX=3702 GN=PLT4 PE=2 SV=1 && PF00083:Sugar (and other) transporter
Solyc12g010800_2	-2.27788	0.00203656	12	3715678	3717691	-	NA && sp|F4IN23|BZP34_ARATH Basic leucine zipper 34 OS=Arabidopsis thaliana OX=3702 GN=BZIP34 PE=1 SV=1 && PF00170:bZIP transcription factor
Solyc12g010900_1	1.24558	0.0139417	12	3807573	3809741	+	NA && sp|I1SSI5|MAX2A_PETHY F-box/LRR-repeat MAX2 homolog A OS=Petunia hybrida OX=4102 GN=MAX2A PE=1 SV=1 && PF18511:F-box
Solyc12g011090_2	-7.00454	0.0159149	12	3952753	3955459	+	NA && - && -
Solyc12g011350_2	-5.90827	0.0437441	12	4193269	4194473	-	NA && - && -
Solyc12g011370_2	-2.17171	0.00123582	12	4203786	4205546	-	NA && sp|Q9SHH0|CAAT8_ARATH Cationic amino acid transporter 8, vacuolar OS=Arabidopsis thaliana OX=3702 GN=CAT8 PE=2 SV=1 && PF13906:C-terminus of AA_permease|PF13520:Amino acid permease
Solyc12g013710_2	2.00991	0.033269	12	4543869	4547614	-	NA && sp|Q9SDT1|POR_DAUCA Protochlorophyllide reductase, chloroplastic OS=Daucus carota OX=4039 GN=POR1 PE=2 SV=1 && PF00106:short chain dehydrogenase
Solyc12g013820_2	-2.79646	0.00100742	12	4603338	4611805	-	NA && sp|Q9LUQ5|UBC25_ARATH Probable ubiquitin-conjugating enzyme E2 25 OS=Arabidopsis thaliana OX=3702 GN=UBC25 PE=2 SV=1 && PF00179:Ubiquitin-conjugating enzyme
Solyc12g015690_2	2.41469	0.000778246	12	5671177	5672080	+	NA && sp|Q9FM65|FLA1_ARATH Fasciclin-like arabinogalactan protein 1 OS=Arabidopsis thaliana OX=3702 GN=FLA1 PE=1 SV=1 && PF02469:Fasciclin domain
Solyc12g015840_2	1.68393	0.0463747	12	5814555	5817222	+	NA && - && -
Solyc12g019550_2	4.33547	0.00513407	12	10628128	10629267	+	NA && - && -
Solyc12g027540_2	1.83511	7.98105e-05	12	24038113	24053181	+	NA && sp|P10978|POLX_TOBAC Retrovirus-related Pol polyprotein from transposon TNT 1-94 OS=Nicotiana tabacum OX=4097 PE=2 SV=1 && -
Solyc12g035223_1	-3.36167	0.000171895	12	39426799	39429386	+	NA && - && -
Solyc12g035225_1	-2.92267	0.0204321	12	39430379	39433164	+	NA && sp|P08770|TRA1_MAIZE Putative AC transposase OS=Zea mays OX=4577 PE=2 SV=2 && PF14372:Domain of unknown function (DUF4413)|PF05699:hAT family C-terminal dimerisation region
Solyc12g036325_1	-2.10285	0.032024	12	46257608	46261270	+	NA && sp|P0C5E2|LRL12_ARATH LEAF RUST 10 DISEASE-RESISTANCE LOCUS RECEPTOR-LIKE PROTEIN KINASE-like 1.2 OS=Arabidopsis thaliana OX=3702 GN=LRK10L-1.2 PE=2 SV=3 && PF13947:Wall-associated receptor kinase galacturonan-binding|PF14380:Wall-associated receptor kinase C-terminal|PF00069:Protein kinase domain
Solyc12g036390_2	-3.9768	0.000117501	12	46428311	46431706	-	NA && sp|Q9C9T2|SARD1_ARATH Protein SAR DEFICIENT 1 OS=Arabidopsis thaliana OX=3702 GN=SARD1 PE=1 SV=1 && PF07887:Calmodulin binding protein-like
Solyc12g038427_1	-7.56978	0.000654917	12	51046001	51050623	+	NA && - && PF13952:Domain of unknown function (DUF4216)
Solyc12g038430_2	-5.22895	2.9474e-08	12	51050839	51055406	+	NA && - && PF03004:Plant transposase (Ptta/En/Spm family)
Solyc12g040640_2	2.13284	0.0403167	12	55628123	55633454	-	NA && sp|Q9LV33|BGL44_ARATH Beta-glucosidase 44 OS=Arabidopsis thaliana OX=3702 GN=BGLU44 PE=2 SV=1 && PF00232:Glycosyl hydrolase family 1
Solyc12g042910_2	-2.0099	0.00131507	12	59293101	59299142	-	NA && sp|O48652|UVR3_ARATH (6-4)DNA photolyase OS=Arabidopsis thaliana OX=3702 GN=UVR3 PE=1 SV=2 && PF03441:FAD binding domain of DNA photolyase|PF00875:DNA photolyase
Solyc12g044200_2	2.47755	0.00490447	12	59980972	59987617	-	NA && sp|Q9T048|DRL27_ARATH Disease resistance protein At4g27190 OS=Arabidopsis thaliana OX=3702 GN=At4g27190 PE=2 SV=1 && PF00931:NB-ARC domain
Solyc12g044330_2	3.24609	2.75921e-09	12	60201772	60203397	+	NA && sp|Q41951|TIP21_ARATH Aquaporin TIP2-1 OS=Arabidopsis thaliana OX=3702 GN=TIP2-1 PE=1 SV=2 && PF00230:Major intrinsic protein
Solyc12g045020_2	-3.67787	0.00860478	12	61343823	61345877	+	NA && sp|A0A068Q5V6|C7150_PRUMU Cytochrome P450 71AU50 OS=Prunus mume OX=102107 GN=CYP71AU50 PE=2 SV=1 && PF00067:Cytochrome P450
Solyc12g049030_1	-5.47994	0.0208095	12	61398547	61399701	-	NA && sp|Q8GZC3|FAD2_VERFO Delta(12)-fatty-acid desaturase FAD2 OS=Vernicia fordii OX=73154 GN=FAD2 PE=1 SV=1 && PF11960:Domain of unknown function (DUF3474)|PF00487:Fatty acid desaturase
Solyc12g049420_2	-1.38111	0.0101526	12	61932281	61938248	-	NA && sp|Q94AU2|SEC22_ARATH 25.3 kDa vesicle transport protein OS=Arabidopsis thaliana OX=3702 GN=SEC22 PE=2 SV=1 && PF13774:Regulated-SNARE-like domain|PF00957:Synaptobrevin
Solyc12g055710_1	-5.24963	0.0133573	12	62632001	62632765	-	NA && sp|P0C035|ATL60_ARATH RING-H2 finger protein ATL60 OS=Arabidopsis thaliana OX=3702 GN=ATL60 PE=2 SV=1 && PF13639:Ring finger domain
Solyc12g055850_2	1.38126	0.00115169	12	62811710	62815580	+	NA && sp|Q93V51|PSE1_ARATH Protein LEAD-SENSITIVE 1 OS=Arabidopsis thaliana OX=3702 GN=PSE1 PE=2 SV=1 && PF04970:Lecithin retinol acyltransferase
Solyc12g055930_2	-2.22151	0.000129971	12	62870061	62874997	-	NA && sp|O65781|GALE2_CYATE UDP-glucose 4-epimerase GEPI48 OS=Cyamopsis tetragonoloba OX=3832 PE=2 SV=1 && PF16363:GDP-mannose 4,6 dehydratase
Solyc12g056090_2	1.15453	0.0258955	12	63013485	63017171	-	NA && - && -
Solyc12g056390_2	-3.15062	0.00276229	12	63262565	63271352	+	NA && sp|P13046|PRR1_TOBAC Pathogenesis-related protein R major form OS=Nicotiana tabacum OX=4097 PE=1 SV=1 && PF00314:Thaumatin family
Solyc12g056510_2	2.40549	0.000147035	12	63395693	63398056	-	NA && sp|Q9C6K3|DF1_ARATH Trihelix transcription factor DF1 OS=Arabidopsis thaliana OX=3702 GN=DF1 PE=4 SV=1 && PF13837:Myb/SANT-like DNA-binding domain
Solyc12g056980_1	1.99407	0.0195036	12	64012226	64013239	+	NA && sp|Q8H1E4|RAP24_ARATH Ethylene-responsive transcription factor RAP2-4 OS=Arabidopsis thaliana OX=3702 GN=RAP2-4 PE=1 SV=1 && PF00847:AP2 domain
Solyc12g057140_1	-4.76482	0.00900011	12	64169457	64169867	+	NA && - && -
Solyc12g057150_1	-2.36598	0.00298078	12	64172095	64172442	-	NA && - && -
Solyc12g057160_1	-1.82363	0.0191257	12	64174014	64174412	+	NA && - && -
Solyc12g068070_2	1.555	0.000267154	12	29126436	29130753	-	NA && sp|Q8LLE5|FPP_SOLLC Filament-like plant protein (Fragment) OS=Solanum lycopersicum OX=4081 GN=FPP PE=1 SV=1 && PF05911:Filament-like plant protein, long coiled-coil
Solyc12g087790_1	-2.02603	0.00104954	12	64276147	64276372	-	NA && - && -
Solyc12g087950_1	-2.5388	0.000627231	12	64432737	64433537	-	NA && sp|Q9LTA2|AHL17_ARATH AT-hook motif nuclear-localized protein 17 OS=Arabidopsis thaliana OX=3702 GN=AHL17 PE=2 SV=1 && PF03479:Plants and Prokaryotes Conserved (PCC) domain
Solyc12g087980_2	2.30459	1.16798e-06	12	64457168	64461958	-	NA && sp|Q39048|CER2_ARATH Protein ECERIFERUM 2 OS=Arabidopsis thaliana OX=3702 GN=CER2 PE=1 SV=1 && PF02458:Transferase family
Solyc12g088040_2	-2.88547	0.0494022	12	64519132	64522303	+	NA && sp|Q9LZM4|WAKLQ_ARATH Wall-associated receptor kinase-like 20 OS=Arabidopsis thaliana OX=3702 GN=WAKL20 PE=2 SV=1 && PF13947:Wall-associated receptor kinase galacturonan-binding|PF07714:Protein tyrosine kinase
Solyc12g088220_2	-1.12796	0.00937837	12	64644048	64650337	+	NA && sp|Q9M439|BCAT2_ARATH Branched-chain-amino-acid aminotransferase 2, chloroplastic OS=Arabidopsis thaliana OX=3702 GN=BCAT2 PE=1 SV=1 && PF01063:Amino-transferase class IV
Solyc12g088360_2	-2.07911	0.00198179	12	64753570	64755991	+	NA && sp|O22193|PUB4_ARATH U-box domain-containing protein 4 OS=Arabidopsis thaliana OX=3702 GN=PUB4 PE=1 SV=3 && PF00514:Armadillo/beta-catenin-like repeat
Solyc12g088940_2	-4.08922	0.000292183	12	65106274	65112108	-	NA && sp|Q9C5H5|M3K5G_ARATH Mitogen-activated protein kinase kinase kinase 5 OS=Arabidopsis thaliana OX=3702 GN=MAPKKK5 PE=1 SV=1 && PF00069:Protein kinase domain
Solyc12g089210_2	2.05203	0.00310558	12	65301706	65306264	-	NA && sp|O50039|OTC_ARATH Ornithine transcarbamylase, chloroplastic OS=Arabidopsis thaliana OX=3702 GN=OTC PE=1 SV=2 && PF02729:Aspartate/ornithine carbamoyltransferase, carbamoyl-P binding domain|PF00185:Aspartate/ornithine carbamoyltransferase, Asp/Orn binding domain
Solyc12g094390_1	-4.39836	2.41861e-05	12	65597348	65598076	+	NA && sp|Q9SGS5|Y1607_ARATH Uncharacterized protein At1g76070 OS=Arabidopsis thaliana OX=3702 GN=At1g76070 PE=1 SV=1 && -
Solyc12g094615_1	5.38504	0.0469294	12	65762557	65765561	-	NA && sp|Q681N2|PUB15_ARATH U-box domain-containing protein 15 OS=Arabidopsis thaliana OX=3702 GN=PUB15 PE=2 SV=2 && -
Solyc12g095890_2	1.93645	1.90266e-06	12	65977170	65984210	+	NA && sp|Q8VYW1|PAPS4_ARATH Nuclear poly(A) polymerase 4 OS=Arabidopsis thaliana OX=3702 GN=PAPS4 PE=1 SV=1 && PF01909:Nucleotidyltransferase domain|PF04928:Poly(A) polymerase central domain|PF04926:Poly(A) polymerase predicted RNA binding domain
Solyc12g096030_1	2.4321	1.55349e-05	12	66089307	66090341	+	NA && sp|Q5RD67|S2544_PONAB Solute carrier family 25 member 44 OS=Pongo abelii OX=9601 GN=SLC25A44 PE=2 SV=2 && PF00153:Mitochondrial carrier protein
Solyc12g096310_2	2.11448	0.00557378	12	66268562	66272169	+	NA && - && PF04654:Protein of unknown function, DUF599
Solyc12g096500_2	1.02722	0.00847162	12	66376199	66377702	+	NA && sp|Q940T9|COL4_ARATH Zinc finger protein CONSTANS-LIKE 4 OS=Arabidopsis thaliana OX=3702 GN=COL4 PE=2 SV=2 && PF00643:B-box zinc finger|PF06203:CCT motif
Solyc12g096710_2	-1.94092	0.00021319	12	66499421	66503591	+	NA && sp|O04567|Y1719_ARATH Probable inactive receptor kinase At1g27190 OS=Arabidopsis thaliana OX=3702 GN=At1g27190 PE=1 SV=1 && PF07714:Protein tyrosine kinase
Solyc12g096880_2	-5.84559	1.68481e-06	12	66608788	66611410	+	NA && sp|Q40392|TMVRN_NICGU TMV resistance protein N OS=Nicotiana glutinosa OX=35889 GN=N PE=1 SV=1 && PF14299:Phloem protein 2|PF01582:TIR domain
Solyc12g096900_2	-2.47297	4.59589e-07	12	66613806	66616646	+	NA && sp|Q40392|TMVRN_NICGU TMV resistance protein N OS=Nicotiana glutinosa OX=35889 GN=N PE=1 SV=1 && PF01582:TIR domain|PF14299:Phloem protein 2
Solyc12g096920_1	-3.35829	0.00327881	12	66622585	66626035	+	NA && sp|P0C8S1|RP8L2_ARATH Probable disease resistance RPP8-like protein 2 OS=Arabidopsis thaliana OX=3702 GN=RPP8L2 PE=3 SV=1 && PF00931:NB-ARC domain|PF18052:Rx N-terminal domain
Solyc12g096950_2	-2.50867	0.0330017	12	66639250	66643255	-	NA && sp|B4F6Q9|OXR1_XENLA Oxidation resistance protein 1 OS=Xenopus laevis OX=8355 GN=oxr1 PE=2 SV=2 && PF07534:TLD
Solyc12g096960_2	-3.56234	0.000609052	12	66645220	66646679	+	NA && sp|P17642|PRS2_SOLTU Pathogenesis-related protein STH-2 OS=Solanum tuberosum OX=4113 GN=STH-2 PE=2 SV=1 && PF00407:Pathogenesis-related protein Bet v I family
Solyc12g098320_2	1.90591	0.043134	12	66856709	66858577	-	NA && sp|P49098|CYB5_TOBAC Cytochrome b5 OS=Nicotiana tabacum OX=4097 PE=2 SV=1 && PF00173:Cytochrome b5-like Heme/Steroid binding domain
Solyc12g098500_2	-2.28809	1.39988e-09	12	66969649	66972367	+	NA && sp|P68172|SAHH_NICSY Adenosylhomocysteinase OS=Nicotiana sylvestris OX=4096 GN=SAHH PE=2 SV=1 && PF05221:S-adenosyl-L-homocysteine hydrolase|PF00670:S-adenosyl-L-homocysteine hydrolase, NAD binding domain
Solyc12g098710_2	1.25089	0.0396081	12	65655952	65660347	+	NA && sp|15-cis-zeta-carotene isomerase
Solyc12g099190_1	-2.29179	0.00358113	12	67409607	67410134	+	NA && sp|F4HWQ8|CVIF1_ARATH Cell wall / vacuolar inhibitor of fructosidase 1 OS=Arabidopsis thaliana OX=3702 GN=C/VIF1 PE=1 SV=1 && PF04043:Plant invertase/pectin methylesterase inhibitor
Solyc12g099200_2	-2.93997	0.00231578	12	67415386	67416878	+	NA && sp|F4HWQ8|CVIF1_ARATH Cell wall / vacuolar inhibitor of fructosidase 1 OS=Arabidopsis thaliana OX=3702 GN=C/VIF1 PE=1 SV=1 && PF04043:Plant invertase/pectin methylesterase inhibitor
Solyc12g099210_2	-1.31203	0.0014987	12	67417711	67418889	+	NA && sp|F4HWQ8|CVIF1_ARATH Cell wall / vacuolar inhibitor of fructosidase 1 OS=Arabidopsis thaliana OX=3702 GN=C/VIF1 PE=1 SV=1 && PF04043:Plant invertase/pectin methylesterase inhibitor
Solyc12g099600_2	1.0264	0.0181875	12	67670529	67674999	+	NA && sp|Q9LUS8|P2C40_ARATH Probable protein phosphatase 2C 40 OS=Arabidopsis thaliana OX=3702 GN=At3g16560 PE=1 SV=1 && PF00481:Protein phosphatase 2C
Solyc12g099970_2	1.09922	0.017893	12	67882160	67885600	+	NA && sp|Q84VQ1|KINB1_ARATH SNF1-related protein kinase regulatory subunit beta-1 OS=Arabidopsis thaliana OX=3702 GN=KINB1 PE=1 SV=1 && PF16561:Glycogen recognition site of AMP-activated protein kinase|PF04739:5'-AMP-activated protein kinase beta subunit, interaction domain
Solyc12g100050_2	1.51044	1.83048e-05	12	67924425	67925603	-	NA && - && PF04707:PRELI-like family
Solyc12g100180_2	-3.40897	0.0456417	12	67979199	67995586	+	NA && sp|Q76CU2|PDR1_TOBAC Pleiotropic drug resistance protein 1 OS=Nicotiana tabacum OX=4097 GN=PDR1 PE=2 SV=1 && PF08370:Plant PDR ABC transporter associated|PF00005:ABC transporter|PF01061:ABC-2 type transporter|PF14510:ABC-transporter N-terminal
Solyc12g100250_2	-6.73033	0.00124217	12	68007697	68014918	-	NA && sp|Q8GZC3|FAD2_VERFO Delta(12)-fatty-acid desaturase FAD2 OS=Vernicia fordii OX=73154 GN=FAD2 PE=1 SV=1 && PF11960:Domain of unknown function (DUF3474)|PF00487:Fatty acid desaturase
Solyc12g100260_1	-5.81643	3.03121e-06	12	68019981	68020145	+	NA && sp|P48630|FD6E1_SOYBN Omega-6 fatty acid desaturase, endoplasmic reticulum isozyme 1 OS=Glycine max OX=3847 GN=FAD2-1 PE=2 SV=1 && -
